# Supplementary material for: Reproducibility of objectively measured physical activity and sedentary time over two seasons in children; Comparing a day-by-day and a week-by-week approach
Source: PLoS One. 2017 Dec 7;12(12):e0189304. doi: 10.1371/journal.pone.0189304 (PMC5720738; doi:10.1371/journal.pone.0189304)
Supplement: S1 File — (XLSX) [file pone.0189304.s001.xlsx]

## Sheet: Week-by-week 8 hour criteria
ID	Week	Valid_days	Wear_min	CPM	SED	LPA	MPA	VPA	MVPA
1	1	7	747.238	792.169	425.905	226.548	49.5238	42.0238	91.5476
2	1	4	770.833	595.658	459.75	237.625	47.5833	22.7083	70.2917
3	1	7	739.929	423.689	526.833	161.833	31.2619	17.4524	48.7143
4	1	7	803.333	464.879	541.81	201.667	33.0714	22.5952	55.6667
5	1	7	774.119	456.312	563.5	152.238	29.9048	26.0476	55.9524
6	1	6	756.917	497.71	476.194	225.361	44.1944	8.77778	52.9722
7	1	7	810.405	395.982	550.167	213.833	28.0714	15.381	43.4524
8	1	6	854.083	425.604	586.25	209.778	37.25	17	54.25
9	1	5	727.533	393.192	511.967	167.2	29.1667	16.4	45.5667
10	1	7	776.667	540.22	489.881	219.548	36.4762	27.0238	63.5
11	1	7	757.762	591.803	493.095	194.071	36.5476	31.3333	67.881
12	1	6	706.528	693.513	394.806	234.028	42.1111	32.3611	74.4722
13	1	7	770.381	482.152	514.548	197.643	34.9286	20.3095	55.2381
14	1	7	747.905	645.479	457.476	219.31	37.9286	30.2857	68.2143
15	1	7	818.357	516.887	501.881	254.476	39.5476	18.6905	58.2381
16	1	4	728.375	416.794	524.667	162.417	25.7083	13.125	38.8333
17	1	7	793.286	486.81	543.524	189.976	38.8333	18.4762	57.3095
18	1	7	800.071	813.334	470.333	225.833	52.6667	48.3571	101.024
19	1	7	744.976	565.106	458.19	221.405	41.2619	21.3571	62.619
20	1	7	770.024	617.555	450.238	246.976	45.7857	23.6905	69.4762
21	1	7	764.19	486.582	547	157.262	29.4524	27.9524	57.4048
22	1	7	775.548	403.384	486.857	250.405	26.4286	8.33333	34.7619
23	1	7	826.619	427.967	590.643	187.429	29.0476	17.2857	46.3333
24	1	7	749.786	534.284	435.619	255.714	39.5952	15.5	55.0952
25	1	6	760.75	700.241	464.833	207.556	56	29.9722	85.9722
26	1	7	829.429	310.223	588.548	208.524	19.9048	8.7619	28.6667
27	1	6	733	591.2	469.306	204.139	33.4722	23	56.4722
28	1	7	792.881	552.284	485.143	239.976	43.5952	20.6429	64.2381
29	1	7	793.762	619.354	471.357	255.69	37.4762	25.5238	63
30	1	7	770.071	601.445	466.881	226.429	50.2619	23.2857	73.5476
31	1	7	818.738	378.101	542.143	236.69	26.4524	10.0476	36.5
32	1	6	781.028	553.273	509.194	209.028	36.1944	23.3333	59.5278
33	1	7	784.929	489.654	501.976	231.357	34.7381	13.8095	48.5476
34	1	6	731.444	539.174	493.111	182.5	28.2222	24.3333	52.5556
35	1	7	750.595	323.418	545.286	171.81	21.1667	9.61905	30.7857
36	1	7	751	565.34	426.738	257.976	47.881	14.9286	62.8095
37	1	7	789.571	455.481	525.929	205.857	37.7857	17.0238	54.8095
38	1	5	763.333	506.736	484.5	219.033	40.6667	16	56.6667
39	1	5	750.033	802.085	371.2	280.833	64.6333	30.3333	94.9667
40	1	6	839.75	611.698	475.361	278.861	61.3889	20.6389	82.0278
41	1	7	838.286	630.252	439.071	315.452	54.9286	24.0952	79.0238
42	1	7	844.762	469.406	515.929	275.071	39	11.0476	50.0476
43	1	7	807.238	386.689	578.524	175.929	34.8571	15.0714	49.9286
44	1	7	770.5	569.475	475.643	230.929	35.1429	25.9048	61.0476
45	1	7	796.286	458.677	511.19	230.881	35.0476	15.4286	50.4762
46	1	6	695.722	310.195	477.667	191.556	18.1389	4.97222	23.1111
47	1	5	812.1	379.609	577.067	193.133	23.1333	15.7667	38.9
48	1	7	773.786	573.112	504.786	197.19	42.4286	26.1667	68.5952
49	1	7	792.857	437.288	529.81	212.262	34.7381	13.4524	48.1905
50	1	6	711.944	391.105	505.25	168.361	19.3333	16.8333	36.1667
51	1	6	757.083	550.386	484.889	205.361	47.0278	17.1667	64.1944
52	1	5	819.433	464.774	554.067	210.6	40.7667	12.1	52.8667
53	1	6	783.583	477.842	514.806	216.472	30.1389	18.8611	49
54	1	7	773.595	419.719	511.048	219.762	25.119	14.4524	39.5714
55	1	7	856.571	473.867	568.048	226.476	36.6667	21.9048	58.5714
56	1	7	844.333	395.302	588.952	205.571	32.2857	14.5476	46.8333
57	1	5	840.4	466.085	572.633	206.4	36.5667	21.6333	58.2
58	1	6	807.833	559.747	499.472	236.639	44.0556	23.7778	67.8333
59	1	6	797.111	407.321	535.972	216.056	27.1111	14.8056	41.9167
60	1	6	812.667	721.26	487.917	220.722	57.5556	43.4167	100.972
61	1	6	745	725.584	430.611	233.389	38.5	39.4722	77.9722
62	1	7	788.548	400.302	535.143	208.667	27.5952	13.5	41.0952
63	1	7	850.333	383.541	539.476	273.833	22.8333	10.6429	33.4762
64	1	7	831.762	439.689	538.833	246.548	28.6667	13.9762	42.6429
65	1	4	710.375	325.577	491.542	180	26.9167	9.04167	35.9583
66	1	7	858.143	538.095	511.452	282.333	38.5	21.4524	59.9524
67	1	5	779.3	744.056	448.967	234.067	55.4667	38.1	93.5667
68	1	7	788.929	550.926	508.976	215.071	35.2619	26.7381	62
69	1	5	569.333	445.749	401.2	129.833	20.9333	15.0333	35.9667
70	1	4	762.458	378.924	517.208	200.125	29.75	11.9583	41.7083
71	1	6	728.611	564.826	453.139	215.778	34.8889	21.75	56.6389
72	1	4	770.083	540.19	454.542	255.917	34	21.6667	55.6667
73	1	6	736.083	425.587	506.972	183.639	25.3889	16.6944	42.0833
74	1	7	761.024	457.611	486.952	222.262	36	12.6905	48.6905
75	1	5	785	490.764	526.1	200.033	38.9	17.4	56.3
76	1	5	904.4	348.931	641.567	216.733	28.0333	14.1	42.1333
77	1	3	741.167	317.989	534.889	174.556	18.0556	11.1111	29.1667
78	1	7	710.929	536.573	425.214	228.167	36.2143	18.0714	54.2857
79	1	7	825.357	575.028	520.571	234.262	40.8571	26.4762	67.3333
80	1	6	701.444	433.072	500.472	150.806	30.8889	16.5	47.3889
81	1	7	655.286	338.202	480.095	144.048	23.6667	5.54762	29.2143
82	1	7	768.786	509.099	474.881	237	34.0238	19.3333	53.3571
83	1	6	791.972	458.725	489.361	253	31.0833	14.3333	45.4167
84	1	6	803.194	472.644	495.194	252.639	40.1111	11.5833	51.6944
85	1	7	690.952	576.717	453.429	174.738	32.619	27.2143	59.8333
86	1	7	782.786	440.089	511.5	222.143	34.881	10.5714	45.4524
87	1	7	827.952	914.541	426.31	303.048	45.7381	48.5	94.2381
88	1	5	769.233	721.931	483.567	186.6	50.9333	45.5667	96.5
89	1	7	748.786	266.299	546.357	176.786	18.6667	3.7381	22.4048
90	1	7	761.81	440.477	528.357	182.167	35.9762	12.9286	48.9048
91	1	7	832.786	550.585	511.405	244.738	55.1905	17.6667	72.8571
92	1	6	820.778	453.641	553.472	211.472	34.1944	18.2222	52.4167
93	1	7	777.048	528.056	552.19	150.286	36.5952	35.4048	72
94	1	7	813.952	395.138	526.143	246.786	26.8333	11.0952	37.9286
95	1	7	723.905	315.727	529.595	162.905	21.5714	7.52381	29.0952
96	1	4	729.875	390.794	530.292	156.167	26.0417	14.625	40.6667
97	1	7	751.571	602.192	483.857	199.071	34.7857	31.2143	66
98	1	7	721.095	429.142	466.262	209.119	29.0714	13.3333	42.4048
99	1	6	702.528	764.008	393.528	216.528	52.75	36.6389	89.3889
100	1	6	745.5	589.128	474.583	194.528	49.8889	23.4167	73.3056
101	1	7	840.048	519.457	534.833	247.69	30.7619	23.119	53.881
102	1	6	830.944	604.44	553.861	202.694	36.75	34.9167	71.6667
103	1	7	773.429	419.923	532.071	190.905	34.6905	13.0476	47.7381
104	1	7	818.548	436.503	512.167	253.881	36	12.9286	48.9286
105	1	7	808.81	599.393	450.048	292.429	41.8095	20.6905	62.5
106	1	4	814.667	341.114	540.417	242.208	23.5	5.20833	28.7083
107	1	6	775.75	451.78	499.25	227.389	32.3056	13.8611	46.1667
108	1	3	645.5	683.37	399.222	177	41.3889	25.3333	66.7222
109	1	7	800.262	706.27	455.214	254.524	58.6429	28.881	87.5238
110	1	5	798.7	409.654	532.4	216.9	32.3333	13.3333	45.6667
111	1	7	781.571	557.64	509.738	201.857	39.3095	27.5714	66.881
112	1	6	796.056	555.877	483.917	246.389	41.9167	20.6111	62.5278
113	1	5	748.133	388.575	507.233	200.7	25.8	11.4	37.2
114	1	7	757.786	340.944	508.81	219.405	21.4762	5.33333	26.8095
115	1	4	689.75	710.648	426.125	200.625	29.25	30.8333	60.0833
116	1	7	800.905	586.966	499.048	228.857	41.8333	28.0238	69.8571
117	1	4	788.125	466.152	502.667	234.833	33.8333	14.1667	48
118	1	7	748.738	469.485	474.262	220.69	34.9048	15.381	50.2857
119	1	7	804.714	600.805	470.333	263.548	40.5238	26.7143	67.2381
120	1	7	805.81	629.789	473.19	252.476	48.3333	27.9762	76.3095
121	1	6	813.639	281.395	582.944	204.694	17.25	5.47222	22.7222
122	1	7	869.048	593.786	558.738	225.452	49.8571	31.8571	81.7143
123	1	7	767.095	494.07	492.429	208.69	47.5476	15	62.5476
124	1	7	749.524	483.753	499.738	195.405	32.5952	19.4762	52.0714
125	1	6	797.472	512.981	499.861	232.528	48.2222	13.6389	61.8611
126	1	5	674.7	485.896	441.8	186.467	28.9	15.4333	44.3333
127	1	6	722.611	528.813	432.722	234.861	37.8333	14.6111	52.4444
128	1	3	685.889	513.697	432	198.611	38.2778	13.8333	52.1111
129	1	6	832.472	515.717	523.194	246.111	45.7778	14.3889	60.1667
130	1	7	775	687.276	460.5	224.214	54.0238	33.5952	87.619
131	1	7	761.405	451.768	478.167	238.667	30.7619	11.3333	42.0952
132	1	5	698.467	536.118	470.767	159.667	43.7667	21.6	65.3667
133	1	7	822.024	405.249	532.19	243.738	34.6667	8.40476	43.0714
134	1	7	718.952	440.529	497.81	172.857	32.8095	13.1905	46
135	1	7	709.095	481.854	467.071	182.905	43.5	13.1429	56.6429
136	1	7	814.762	305.916	622	157	23.381	10.0952	33.4762
137	1	7	746.524	434.422	505.429	195.452	32.0714	10.9048	42.9762
138	1	7	791.119	680.545	486.5	210.238	54.5238	37.1905	91.7143
139	1	7	732.738	457.64	522.5	154.571	31.2857	21.8095	53.0952
140	1	7	788.762	572.554	509.429	213.595	34.0476	28.7381	62.7857
141	1	7	673.738	451.771	464.429	156.071	35.881	14.381	50.2619
142	1	5	687.067	649.714	429.967	188.633	41.0333	25.1	66.1333
143	1	5	760.933	652.811	458.2	219.1	49.4333	30.7	80.1333
144	1	7	866.643	534.419	557.143	235.405	42.619	27.619	70.2381
145	1	7	754.452	563.559	489.905	193.952	39	29.0476	68.0476
146	1	7	768.048	843.083	422.571	235.19	63.4762	43.2857	106.762
147	1	7	789.667	452.963	480.714	265.429	31.9762	7.78571	39.7619
148	1	7	826.357	652.724	511.095	220.024	59.2381	33.119	92.3571
149	1	7	774.19	656.429	482.595	196.905	63.619	28.2143	91.8333
150	1	7	835.595	325.91	569.048	235.238	20.5952	6.85714	27.4524
151	1	7	681.333	561.269	393.571	233.476	35.1667	15.7619	50.9286
152	1	7	846.357	451.448	544.119	247.452	31.9048	19.0714	50.9762
153	1	6	712.278	345.196	499.806	177.472	21.9444	10.4722	32.4167
154	1	6	777.806	485.139	546.194	165.5	41.1389	22.7222	63.8611
155	1	6	759.528	484.765	483.361	222.972	33.6944	15.9167	49.6111
156	1	6	857.278	371.374	603.694	207.694	30.1111	12	42.1111
157	1	7	746.786	548.449	492.571	182.333	46.7381	22.8333	69.5714
158	1	4	773.042	418.788	532.708	189.583	37.9167	10.375	48.2917
159	1	7	778.571	386.606	528.143	206.071	30.4524	11.4048	41.8571
160	1	6	721.917	674.34	444.5	198.361	47.75	28.9444	76.6944
161	1	6	753.667	270.696	573.917	149.639	18.4167	8.66667	27.0833
162	1	7	796.262	402.386	515.595	234.952	32.1667	10.3095	42.4762
163	1	5	774	652.679	507.867	183.267	45.4	34.4333	79.8333
164	1	7	824.81	615.885	479.571	266.524	50.2143	24.8571	75.0714
165	1	6	758.306	295.369	548.472	177.778	23.5833	5	28.5833
166	1	5	705.667	592.43	455.9	179.567	38.6667	29	67.6667
167	1	7	789.238	821.268	442.571	237.929	58.619	47.3333	105.952
168	1	6	781.861	655.633	443.861	260.167	54.6389	19.8611	74.5
169	1	4	820.417	844.431	487.083	214	53.9167	61.5417	115.458
170	1	6	700.167	589.175	438	189.389	51.1389	18.8056	69.9444
171	1	7	764.857	560.146	510.643	190.952	42.9524	17.9286	60.881
172	1	7	739.381	605.845	437.857	228.048	47.7143	22.4048	70.119
173	1	4	841.042	557.132	507.75	262.417	42.5417	24.3333	66.875
174	1	5	755.3	704.489	408.733	263.333	50.2	29.3333	79.5333
175	1	5	792.433	560.621	499.367	223.667	41.1667	24.9667	66.1333
176	1	4	789.583	571.366	491.667	225.708	46.0417	23.2917	69.3333
177	1	7	798.5	238.145	617.071	153.714	19.8333	5.07143	24.9048
178	1	5	816.733	642.389	459.133	278.4	47.5333	28.3333	75.8667
179	1	5	713.633	689.833	411.033	227.133	37.4667	34.7333	72.2
180	1	7	702.952	546.565	408.738	240.476	30.3333	20.0476	50.381
181	1	7	793.024	588.981	517.19	203.167	36.1905	33.3571	69.5476
182	1	6	747.194	467.253	496.278	196.389	36.8056	15.2222	52.0278
183	1	7	715.619	557.578	479.667	171.976	31.5476	29.7143	61.2619
184	1	7	748.905	625.696	465	209.286	35.9286	35.4762	71.4048
185	1	6	770.528	453.715	504.028	214.556	33.5556	15.5833	49.1389
186	1	7	799.238	561.629	486.833	244.31	37.9762	26.6429	64.619
187	1	7	880.262	511.5	586.881	226.476	29.9524	33.3095	63.2619
188	1	5	691.4	384.67	449.233	206	24.9	8.06667	32.9667
189	1	6	735.333	407.888	486.472	206.167	27.25	12.3611	39.6111
190	1	7	802.429	561.222	521	213.643	40.2143	24.881	65.0952
191	1	6	816.472	502.576	516.806	241.861	34.9444	19.6111	54.5556
192	1	5	803.367	403.856	540.067	219.233	31.2667	9.6	40.8667
193	1	7	797.429	461.895	532.262	208.476	36.3333	17.6429	53.9762
194	1	7	873.048	572.346	542.643	246.81	55.7381	24.1667	79.9048
195	1	5	831.133	402.515	569.8	209.867	33.8667	14.5	48.3667
196	1	7	750.857	388.8	505.69	205.619	23.7619	12.7857	36.5476
197	1	5	759.833	407.458	528.6	182.7	28.2	17.3	45.5
198	1	7	734.762	484.038	482.452	197.095	33.119	19.4048	52.5238
199	1	6	694.5	477.101	471.028	175.972	25.7778	18.6944	44.4722
200	1	7	767.738	560.273	456.119	243.81	43.6905	20.619	64.3095
201	1	7	806.595	480.055	519.143	225.048	41.4048	16.8571	58.2619
202	1	7	710.286	528.851	404.476	251.071	33.1429	17.5476	50.6905
203	1	4	885.917	396.715	632.292	196.458	35.375	18.7083	54.0833
204	1	6	724.806	583.767	434.389	224.528	46.5	16.6389	63.1389
205	1	7	725.381	405.768	480.143	206.31	29.0238	7.30952	36.3333
206	1	4	789.792	321.498	551.417	204.167	20.5833	9.5	30.0833
207	1	7	702.476	619.84	430.429	208.405	33.5714	27.1429	60.7143
208	1	6	827.75	395.407	574.583	203.972	31.9444	14	45.9444
209	1	7	807.071	368.203	566.238	200.5	29.6667	8.07143	37.7381
210	1	7	880.595	511.971	520.405	295.667	42.4524	18.4762	60.9286
211	1	5	739.367	416.212	490.067	205.367	27.3333	13.8667	41.2
212	1	5	617.8	373.565	408.5	176.5	22.9667	6.83333	29.8
213	1	7	639.476	524.192	415.69	169.429	36.5476	15.5952	52.1429
214	1	6	811.25	265.7	601.556	180.194	24.1111	2.80556	26.9167
215	1	6	710.167	376.295	485.222	191.167	23.4444	7.30556	30.75
216	1	7	805.024	424.715	586.095	164.976	26.2381	25.2619	51.5
217	1	5	669.367	333.105	454.1	186.067	18.4	7.33333	25.7333
218	1	6	814.472	478.509	528.694	234.444	28.25	19.5833	47.8333
219	1	4	744.125	353.983	568.25	132.583	20.9583	19.7917	40.75
220	1	5	785.1	762.624	435.367	250.9	56.3333	39.0333	95.3667
221	1	4	818.875	567.544	499.458	248.042	39.3333	29.0833	68.4167
222	1	5	766.067	443.703	510.567	207.633	29.6667	15.4667	45.1333
223	1	6	718.306	269.24	531.111	164.528	14.4167	5.88889	20.3056
224	1	7	800.167	436.206	522.952	224.333	36.0238	12.9286	48.9524
225	1	7	832.31	405.67	564.452	226.119	25.4524	12.7143	38.1667
226	1	7	826.976	497.567	534.333	224.786	40.3333	23.881	64.2143
227	1	6	832.944	381.352	563.056	225.944	24.7778	15.4444	40.2222
228	1	7	850.381	404.528	600.333	202.286	24.6667	19.3095	43.9762
229	1	3	851.722	524.842	541.167	237.056	49.8889	20	69.8889
230	1	5	707.867	669.525	450.4	193.133	32.8	28.4667	61.2667
231	1	7	831.667	364.469	530.881	267.762	24.4286	5.11905	29.5476
232	1	5	725.067	449.262	444.9	234.9	29.8333	12	41.8333
233	1	4	757.5	434.272	491.625	222.375	30.3333	10.1667	40.5
234	1	4	628.208	799.057	317.625	220.125	57.625	28.8333	86.4583
235	1	7	769.167	485.279	499.429	210.786	37.7381	18.0476	55.7857
236	1	6	768.167	389.528	497.222	232.278	25.8611	9.83333	35.6944
237	1	7	824.905	563.834	515.119	237.238	47.4286	22.1905	69.619
238	1	7	799.405	516.248	559.167	173.81	32.2381	31.2381	63.4762
239	1	6	827.361	382.101	587.111	195.528	30.3056	11.8333	42.1389
240	1	5	671.4	419.952	439.267	192.567	30.2	7.16667	37.3667
241	1	6	706.25	431.917	478.972	178.75	30.8333	14.9722	45.8056
242	1	7	773.476	459.214	502.69	219.048	37.7857	11.0952	48.881
243	1	5	812.367	641.982	448.533	281	55.2	23.6667	78.8667
244	1	7	795.048	291.887	566.143	197.81	20.7619	6.66667	27.4286
245	1	4	717.208	570.913	412.292	238.625	44.6667	17.8333	62.5
246	1	7	768.714	476.547	450.524	267.286	35.0476	11.8333	46.881
247	1	6	719.222	277.581	534.167	157.722	21.1389	3.97222	25.1111
248	1	6	813.444	645.248	455.75	270.833	58.1667	25	83.1667
249	1	6	829.556	334.407	604.139	182.889	27.5833	11.5	39.0833
250	1	7	766.476	609.648	482.286	202.571	48.3571	30.119	78.4762
251	1	7	809.405	371.646	576.833	185.286	28.6429	16.0476	44.6905
252	1	7	822.833	410.696	517.024	261.81	24.5476	14.7381	39.2857
253	1	4	765.708	539.099	477.542	225.875	40.375	18.6667	59.0417
254	1	7	751.595	371.405	499.429	217.714	21.5952	9.33333	30.9286
255	1	7	708.81	424.233	465.214	201.571	27.6429	11.2381	38.881
256	1	7	782.405	522.77	479.976	236.405	45	17.0952	62.0952
257	1	5	750.233	588.098	451.267	228.033	48.3	19.4667	67.7667
258	1	7	755.31	437.229	494.19	213.571	31.6429	12.6905	44.3333
259	1	7	760.452	452.386	522.31	187.667	33.8333	14.3333	48.1667
260	1	7	717.31	376.874	458.095	231.857	20.4048	3.88095	24.2857
261	1	6	734.056	423.218	473.111	217.333	31.1111	10.0556	41.1667
262	1	7	793.381	367.169	531	224.738	25.4762	8.64286	34.119
263	1	3	832.556	411.674	567.833	214.056	33.6111	14.3333	47.9444
264	1	5	698.4	413.486	471.2	184.833	29.2	9.93333	39.1333
265	1	6	701.444	398.334	453.972	210.528	25.3333	8.52778	33.8611
266	1	6	724.556	531.064	429.194	240.083	38.75	13.75	52.5
267	1	4	773.875	538.896	482.958	225.292	41.625	20.2917	61.9167
268	1	7	755.095	330.027	532.595	187.476	25.9286	6.45238	32.381
269	1	7	780.333	515.095	497.738	222.738	34.3571	22.7143	57.0714
270	1	5	781.867	665.707	386.567	318.067	52.4667	20.2	72.6667
271	1	7	673.952	620.074	363.19	250.619	36.8095	19.881	56.6905
272	1	7	789.143	156.583	634.929	142.143	7.97619	1.69048	9.66667
273	1	6	836.722	368.973	572.917	217.917	32	10.3056	42.3056
274	1	4	754.958	501.246	484	204.333	44.1667	19.5	63.6667
275	1	6	797.361	619.2	466.25	252.889	46.9167	27.1944	74.1111
276	1	6	786.75	769.073	476.583	206.694	55.7778	45.0833	100.861
277	1	6	877	522.058	550.639	260.778	37.9444	23.0833	61.0278
278	1	6	774.417	460.293	502.389	225.333	28.7778	15.1111	43.8889
279	1	6	852.333	361.408	582.056	231.056	25.2778	10.6944	35.9722
280	1	7	801.714	537.411	543.214	193.095	35.5	27.1429	62.6429
281	1	7	817.31	691.327	486.952	243.214	47.9048	35	82.9048
282	1	7	796.786	476.199	551.048	184.905	36.2381	21.881	58.119
283	1	7	794.69	487.44	504.714	238.69	31.7143	16.2619	47.9762
284	1	7	852.881	442.001	530.381	268.595	35.1667	14.2619	49.4286
285	1	5	721.333	591.927	439.233	214.567	41.0333	23.5667	64.6
286	1	7	725.833	448.337	466.143	213.619	28.119	14.5952	42.7143
287	1	7	851.095	660.719	515.976	248.643	48.0714	34.619	82.6905
288	1	5	797.133	491.358	511	223.733	46.4667	13.1	59.5667
289	1	7	727.595	463.171	494.667	179.429	38.4286	12.2143	50.6429
290	1	3	710.333	454.271	520.444	127	32	28.9444	60.9444
291	1	7	797.738	488.667	540.786	194.286	41	18.9762	59.9762
292	1	6	781.694	329.995	577.583	161.861	27.3889	11.5	38.8889
293	1	7	795.429	359.533	596.952	147.119	39.1429	10.3095	49.4524
294	1	5	780.6	497.381	541.233	180.733	33.6	22.5667	56.1667
295	1	4	756.292	523.438	443.292	257.75	35.9583	15.9167	51.875
296	1	4	900.833	568.198	570.292	237.167	61.9167	27.7083	89.625
297	1	4	765.125	594.479	474.208	215.625	48.375	24.0833	72.4583
298	1	7	736.19	483.3	489.69	196.976	30.0714	16.4048	46.4762
299	1	6	803.417	360.09	545.806	218.389	28.1944	7.77778	35.9722
300	1	6	780.5	537.905	463.306	253.194	37.4722	22.5278	60
301	1	6	808.028	529.672	543.194	193.694	43.5833	24.6111	68.1944
302	1	7	829.524	538.171	548.238	212.5	40.2857	25.6905	65.9762
303	1	7	803.286	344.444	542.19	229.19	20.5714	7.7381	28.3095
304	1	7	802.143	410.562	507.595	250.381	29.619	10.7857	40.4048
305	1	7	786.071	584.29	445.905	271.333	45.119	20.2381	65.3571
306	1	7	702	356.059	507.167	156.929	27.8333	7.42857	35.2619
307	1	6	730.111	618.708	465.389	196.917	40.7778	24.8611	65.6389
308	1	5	724.233	378.874	501.267	182.867	24.6	12.2333	36.8333
309	1	7	746.881	589.182	447.048	228.69	52.2619	16.1429	68.4048
310	1	7	730.881	577.512	436.357	228.381	49.6429	13.7619	63.4048
311	1	4	727.625	331.945	509	186.25	23.9167	6.16667	30.0833
312	1	3	802.444	556.986	540.667	184	44.5	29.9444	74.4444
313	1	5	712.5	744.79	387.133	243.033	52.7667	26.5333	79.3
314	1	6	732.611	380.033	509.694	180.528	29.4444	9.63889	39.0833
315	1	7	778.929	377.433	530.786	207.5	30.881	6.85714	37.7381
316	1	7	762.214	410.921	522.738	195.714	29.0476	11.9762	41.0238
317	1	6	789.417	460.43	532.75	197.028	40.5278	15.6667	56.1944
318	1	4	760.625	476.133	464.875	242.375	43.25	6.5	49.75
319	1	6	751.444	763.681	440.139	208.333	66	34	100
320	1	6	778.111	381.088	522.889	215.056	27.4722	9.47222	36.9444
321	1	5	757.267	407.526	474.633	245.867	22.8667	11.1333	34
322	1	5	688.2	576.455	465.433	156.267	38.2333	26.0667	64.3
323	1	7	855.81	373.99	653.238	154.429	32.119	14.1667	46.2857
324	1	3	757.611	306.408	536.5	191	16.8889	9.44444	26.3333
325	1	6	817.417	387.481	544.722	229.583	29.9444	10.1111	40.0556
326	1	4	804.917	344.787	546.042	221.167	23.625	9.41667	33.0417
327	1	4	796.208	719.21	454.625	250	40.5417	47.0833	87.625
328	1	6	763.944	364.394	526.778	199.389	25.6389	9.69444	35.3333
329	1	6	722.389	399.461	473.611	208.028	26.1667	11.3056	37.4722
330	1	5	709	386.123	460.167	217.4	21.7333	7.5	29.2333
331	1	4	657.583	362.303	445.208	179.083	21.3333	9.5	30.8333
332	1	4	796.5	778.687	500.125	213.042	35.4167	45.0417	80.4583
333	1	6	734.778	346.323	520.833	177.917	25.2778	7.75	33.0278
334	1	6	719.389	362.009	491.278	191.194	26.7222	6.88889	33.6111
335	1	6	868.139	356.282	604.361	219.861	28.8056	11.4444	40.25
336	1	4	701.667	417.674	495.667	161	29.25	13.6667	42.9167
337	1	6	730.722	380.019	514.528	174.25	26.8056	12.5833	39.3889
338	1	6	763.028	384.082	519.444	203.194	27.0278	10.1667	37.1944
339	1	5	760.467	410.551	493.867	220.4	28.3	13.8	42.1
340	1	5	688.9	270.939	516.7	142.6	23.1667	3.66667	26.8333
341	1	4	792.333	455.44	512.542	224.958	35.4167	15.9583	51.375
342	1	5	801.2	352.998	555.433	206.267	29.2667	6.9	36.1667
343	1	6	706.056	434.565	494.861	160.528	30.5556	17.5	48.0556
344	1	4	744.25	274.223	529.042	192.417	16.0417	3.70833	19.75
345	1	6	732.306	408.616	510.833	176.806	24.8333	16.5833	41.4167
346	1	7	856.119	327.456	634.857	178.595	25.5	14.0952	39.5952
347	1	7	790.048	469.636	507.929	222.381	38.2143	17.8095	56.0238
348	1	3	815.222	403.142	578.056	185.889	26.7222	21.0556	47.7778
349	1	3	604.444	394.378	415.389	155.278	19.2222	12.5556	31.7778
350	1	6	823.056	520.427	527.722	227.75	47.6389	17.1389	64.7778
351	1	7	783.405	422.958	519.119	218.476	28.4762	14.4286	42.9048
352	1	7	757.238	502.129	536.119	157.357	35.0714	26.4762	61.5476
353	1	5	759.933	568.558	489.467	197.767	40.6667	28.8667	69.5333
354	1	5	699.8	509.285	451.567	187.967	32.3667	24.8667	57.2333
355	1	5	826.533	422.954	555.933	220.133	29.6333	18	47.6333
356	1	7	787.548	601.099	494.095	216.048	46.0476	28.3571	74.4048
357	1	4	734.375	725.95	419.875	219.5	66.0833	25	91.0833
358	1	6	777.972	573.836	500.083	209.667	42.5278	22.3611	64.8889
359	1	7	794.381	642.108	474.071	241.524	44.6905	30.5952	75.2857
360	1	5	734.667	709.936	409.433	249.967	40.9667	30.5	71.4667
361	1	3	737.778	586.707	440.611	229.722	38.6667	25.5556	64.2222
362	1	6	787.056	358.027	563.917	185.083	21.7778	13.8889	35.6667
363	1	7	765.952	382.291	530.619	190.762	28.0476	13.1667	41.2143
364	1	6	697.194	711.248	422.972	192.028	49.8333	30.0278	79.8611
365	1	7	764.69	397.451	512.071	209.119	27.119	12.5952	39.7143
366	1	7	729.19	420.437	483.214	200.167	34.0952	9.16667	43.2619
367	1	5	748.2	695.983	473.467	188.567	44.3	38.9333	83.2333
368	1	4	665.458	738.262	426.583	155.625	43.1667	37.4167	80.5833
369	1	7	775.619	473.495	535.762	185.238	27.7381	23.5714	51.3095
370	1	6	794.111	418.938	529	220.639	27.8889	13.2222	41.1111
371	1	3	757.556	400.745	523.389	182.611	36.1111	12.7222	48.8333
372	1	3	753.611	399.404	528.778	171.333	38.1111	12.9444	51.0556
373	1	7	846.31	503.169	557.167	229.905	32.0238	23.4286	55.4524
374	1	7	717.357	511.012	473.095	188.357	34.0952	19.2619	53.3571
375	1	7	834.19	430.105	551.881	229.929	32.0238	16.1667	48.1905
376	1	7	808.405	571.386	534.762	203.31	35.0476	31.8571	66.9048
377	1	5	761.333	481.73	507.1	195.8	35.8667	20.2	56.0667
378	1	7	729.286	729.877	443.738	200.405	47.5714	35.2857	82.8571
379	1	3	709.944	399.536	494.333	176.333	23.6667	13.3333	37
380	1	6	802.639	499.233	522.306	218.556	43.2778	15.6667	58.9444
381	1	7	771.762	497.02	529.31	183.333	37.9524	18.3095	56.2619
382	1	6	771.694	390.592	522.583	210.889	22.9444	11.8889	34.8333
383	1	7	680.31	467.999	443.524	190.405	29.4286	14.0952	43.5238
384	1	6	733.028	368.779	503.139	196.194	20.1944	10.7222	30.9167
385	1	7	728.643	198.581	582.667	129	10.7619	4.04762	14.8095
386	1	6	744.917	367.936	482.889	227.75	23.2222	7.52778	30.75
387	1	7	736.119	505.038	486.31	195.762	29.2381	21.9524	51.1905
388	1	7	792.619	310.98	568.262	193.214	23.6905	5.30952	29
389	1	6	793.556	398.598	537.361	211.306	32.4167	9.55556	41.9722
390	1	7	795.929	356.184	540.857	216.524	27.619	7.95238	35.5714
391	1	7	747.31	658.025	382.286	296.238	45.8571	19.0952	64.9524
392	1	3	810.944	502.865	446.167	318.222	30.3889	12.0556	42.4444
393	1	7	757.667	537.018	463.429	239.643	33.9762	17.8571	51.8333
394	1	6	717.944	362.748	523.361	155.444	29.0556	8.22222	37.2778
395	1	7	779.333	369.491	531.929	200.976	30.381	13	43.381
396	1	6	809.75	296.074	607.778	168.111	24.6389	6.97222	31.6111
397	1	4	779.042	321.444	536.75	208.708	22.6667	7.125	29.7917
398	1	7	797.476	437.203	518.857	224.929	34.9286	15.3333	50.2619
399	1	7	768.119	435.141	535.833	179.381	32.6429	17.3333	49.9762
400	1	7	797.881	475.673	483.857	260.262	33.9286	15.9286	49.8571
401	1	6	817.222	402.09	538.722	231.806	34.8611	8.22222	43.0833
402	1	6	623.167	555.974	372.028	201.444	35.9444	11.2222	47.1667
403	1	4	756.25	340.688	551.417	172.833	16.7917	11.75	28.5417
404	1	6	802.028	497.822	533.778	201.25	40.0278	24.3889	64.4167
405	1	4	709.458	310.66	527.208	150.792	22.2083	6.95833	29.1667
406	1	3	744.556	300.474	525.167	193	17.3889	6.27778	23.6667
407	1	3	815.667	286.493	566.5	219.722	18.3333	6.5	24.8333
408	1	7	825.643	450.906	532.167	239.024	34	17.119	51.119
409	1	7	720.405	619.598	450.024	192.881	47.119	27.7143	74.8333
410	1	6	809.528	816.091	454.5	242.972	63.5278	45.2222	108.75
411	1	7	776.738	424.155	489.429	239.69	36.3571	7.35714	43.7143
412	1	3	774.056	256.703	535.111	215.111	17.1111	2.61111	19.7222
413	1	6	773.778	536.136	472.75	231.222	41.9444	24.4444	66.3889
414	1	7	796.071	375.056	553.524	201.405	25.5	12.7143	38.2143
415	1	7	802	469.669	473.738	276.643	32.3333	15.2619	47.5952
416	1	3	564.944	658.299	325.5	177.833	37.7222	20.8889	58.6111
417	1	6	789.944	767.961	441.028	248.444	60.6944	36.1389	96.8333
418	1	5	827.1	476.793	532.167	236.2	37.7333	17.7333	55.4667
419	1	7	733.643	396.995	508.976	181.5	30	10.7381	40.7381
420	1	6	787.806	480.26	509.472	217.833	45.0833	12.1944	57.2778
421	1	6	829.889	241.976	676.75	121.917	19.4167	9.41667	28.8333
422	1	3	781.222	536.749	479.389	239	44.7222	15.6111	60.3333
423	1	7	862.738	300.406	622.714	202.167	21.0238	11.9524	32.9762
424	1	7	807.81	532.306	527.381	214.524	32.7381	29.2619	62
425	1	7	879.214	421.94	595.405	228.143	38.7619	13.9762	52.7381
426	1	3	798.833	473.955	592.333	142.278	28.2778	33.5	61.7778
427	1	5	767.4	518.936	511.5	192.833	34.7	25.4	60.1
428	1	7	778.952	630.746	513.31	191.833	43.2381	28.1905	71.4286
429	1	5	763.433	616.818	467.4	226.933	34.3333	32.0667	66.4
430	1	4	803.958	676.639	458.083	259.958	45.875	36.4583	82.3333
431	1	7	780.214	731.877	366.31	322.857	59.2857	26.7619	86.0476
432	1	5	833.7	488.572	524.167	254.1	33.4333	18.7667	52.2
433	1	5	807.167	548.699	493.933	245.3	39.8333	24.5	64.3333
434	1	7	852.952	310.102	608.738	213.595	20	7.02381	27.0238
435	1	5	739.233	532.401	487.2	182.533	46.5333	20.8333	67.3667
436	1	7	700	314.188	479.524	194.81	17.5714	4.90476	22.4762
437	1	3	899	700.207	531	254.111	69.6667	40.1111	109.778
438	1	7	803.024	567.304	501.738	230.452	40.8333	26.8095	67.6429
439	1	6	834.417	516.588	546.167	224.75	38.1111	21.75	59.8611
440	1	6	796.417	365.415	559.167	195.917	26.3056	12.8333	39.1389
441	1	3	844.778	496.65	534.722	246.667	38.7222	20.8889	59.6111
442	1	7	793.452	444.326	534.81	205.071	31.5238	19.1429	50.6667
443	1	3	749.667	558.371	471	210.278	41.1667	24.2778	65.4444
444	1	5	725.2	610.264	427.5	230.433	39.9333	23.9	63.8333
445	1	3	759.278	608.338	443.333	240.833	50.7222	20.8889	71.6111
446	1	6	721.5	437.604	490	185.944	27.8889	14.3333	42.2222
447	1	7	810.024	350.553	624.952	138.452	28.9762	15.2143	44.1905
448	1	7	814.786	624.674	503.571	224.643	51.7619	31.5476	83.3095
449	1	6	893.944	582.361	571.306	237.5	55.1389	26.3611	81.5
450	1	6	757.556	558.886	498.917	194.944	33.1111	28.0833	61.1944
451	1	7	844.381	485.673	513.833	276.81	36.8333	13.5238	50.3571
452	1	7	801.238	461.332	518.31	229.786	35.4048	14.7857	50.1905
453	1	5	805.4	289.121	563	218.367	15.9667	4.96667	20.9333
454	1	7	786.262	344.015	542.167	210.69	21.6905	8.33333	30.0238
455	1	7	757.881	419.084	493.881	219.643	22.7143	18.0238	40.7381
456	1	6	758.417	458.708	465.806	245.5	30.4167	13.3889	43.8056
457	1	7	769.452	461.339	472.762	247.071	35.0714	10.9286	46
458	1	7	764.262	327.722	535.286	195.786	24.3571	5.54762	29.9048
459	1	7	791.31	359.136	541.333	217.619	22.6429	7.14286	29.7857
460	1	7	858.738	467.207	531.714	270.667	37.619	15	52.619
461	1	5	690.767	523.396	398.6	238.433	31.1	18.1667	49.2667
462	1	7	787.595	509.183	515.738	206.19	41.7381	21.5714	63.3095
463	1	7	780.81	359.849	541.119	197.5	32.2143	7.38095	39.5952
464	1	7	806.976	355.366	526.31	247.214	23.4762	6.02381	29.5
465	1	6	767.611	450.797	465.472	250.417	34.8333	12.3333	47.1667
466	1	6	792.222	514.149	534.778	180.722	53.2778	20.2222	73.5
467	1	7	813.952	454.548	501.905	261.286	35.1667	12.0714	47.2381
468	1	6	840.028	476.355	499.778	285.361	38.9167	11.8333	50.75
469	1	6	801.278	434.566	479.278	277.861	30.2778	9.63889	39.9167
470	1	7	807.071	277.642	571.738	208.357	17.3095	6.21429	23.5238
471	1	7	758.024	277.113	576.857	149.81	21.3571	7.2381	28.5952
472	1	7	844.524	644.975	504.214	241.5	65.8333	29.4048	95.2381
473	1	5	827.267	400.695	551.7	225.867	33.8333	11.9333	45.7667
474	1	7	814.286	463.055	523.548	235	34.2857	17.9524	52.2381
475	1	6	796.556	763.443	437	267.889	57.25	31.6389	88.8889
476	1	6	822.417	519.453	512.583	252.389	34.3056	19.3889	53.6944
477	1	6	764.694	315.814	561.861	170.889	22	7.47222	29.4722
478	1	7	790.238	431.769	503.19	238.286	29.5	15.0952	44.5952
479	1	7	766.738	407.526	500.381	227.19	26.9048	9.07143	35.9762
480	1	7	752.119	350.5	502.571	217.071	20.7381	8.59524	29.3333
481	1	4	738.667	511.262	474.042	211.083	27.5417	22.8333	50.375
482	1	7	810.024	348.027	579.167	190.19	25.2857	12.2857	37.5714
483	1	7	767.762	273.04	546.714	196.071	15.8333	5.69048	21.5238
484	1	7	812.095	645.822	470.81	258.857	50.8333	27.7619	78.5952
485	1	6	752.25	723.428	453.861	211.722	47.7222	35.8333	83.5556
486	1	6	751.667	484.112	498.972	196.861	31.1389	21.9722	53.1111
487	1	6	725.028	462.096	468.75	210.972	27.8056	14.6944	42.5
488	1	6	777.083	552.852	506.75	204.861	33.5556	29.1944	62.75
489	1	5	773.067	624.384	450.867	242.167	56.4	20.3667	76.7667
490	1	7	755.952	604.706	446.214	237.667	47.6667	21.0714	68.7381
491	1	5	703.367	780.091	379.667	233.133	56.6667	31.1	87.7667
492	1	7	802.81	594.064	494.381	240	39.5476	25.3095	64.8571
493	1	7	697.952	380.244	471.476	191	22.6429	10	32.6429
494	1	7	784.262	793.519	463	219.429	58.3095	40.4048	98.7143
495	1	7	827.952	624.314	541.405	203.048	45.0952	35.6667	80.7619
496	1	7	818.738	453.106	516.333	253.357	32	14.0476	46.0476
497	1	5	714.867	486.13	485.567	168.233	37.4	21.3333	58.7333
498	1	7	821.976	567.829	479.452	272.857	45.8333	19.6429	65.4762
499	1	7	768.119	568.377	502.5	198.786	35.8095	28.0714	63.881
500	1	6	794.667	528.448	498.667	235.278	35	22.2222	57.2222
501	1	6	754.083	274.38	564.583	164.528	14.9722	7.41667	22.3889
502	1	4	739.125	914.964	441.542	195.333	46.75	51.8333	98.5833
503	1	7	775.714	390.096	530.405	207.5	25.4048	9.57143	34.9762
504	1	6	763.528	514.816	463.306	249.194	37.9167	10.3889	48.3056
505	1	4	675.75	468.343	446.25	172.875	38.5	14.5417	53.0417
506	1	7	771.5	501.851	496.667	219.286	38.6429	14.0952	52.7381
507	1	5	706.7	594.388	447.733	190.167	40.7667	25.4333	66.2
508	1	7	806.119	496.541	513.214	230.286	49.2381	10.5238	59.7619
509	1	7	779.619	434.192	477.333	259.357	28.0714	10.5	38.5714
510	1	6	870.5	540.621	530.694	269.694	43.5	21.8611	65.3611
511	1	6	699.139	470.484	444.778	206.361	37.3889	8.36111	45.75
512	1	7	695.31	618.789	407.167	218.571	48.8095	17.8333	66.6429
513	1	6	772.361	571.824	513.944	189.694	37.1389	29.1389	66.2778
514	1	5	665.733	489.604	404.267	214.033	34.7	9.4	44.1
515	1	7	746.857	454.051	520.5	172.405	31.7143	19.5238	51.2381
516	1	4	647.25	661.379	381.375	203.167	32.875	26.8333	59.7083
517	1	6	745.417	543.874	472.417	206.861	43.5	20.0278	63.5278
518	1	6	797	422.553	524.111	225.389	31.3333	12.4722	43.8056
519	1	7	748.167	778.846	385.643	269.833	54.3571	34.619	88.9762
520	1	6	782.278	637.428	458.833	246.194	50.2778	23.6944	73.9722
521	1	7	887.905	549.027	549.571	275.429	36.1429	23.119	59.2619
522	1	5	765.5	385.75	540.167	176.767	32.3333	13.4333	45.7667
523	1	6	796.194	294.102	586.889	174.306	24.8611	6.83333	31.6944
524	1	6	808.806	438.934	542.139	213.361	35.5278	14.75	50.2778
525	1	6	764.528	429.538	508.417	209.056	32.5833	12.0833	44.6667
526	1	6	712.5	214.452	571.278	120.611	13.8333	4.63889	18.4722
527	1	7	773.738	749.6	459.024	223.071	45.0238	43.1905	88.2143
528	1	5	736.133	446.664	459.933	233.2	25.3	14.4333	39.7333
529	1	7	780.333	685.775	425.714	268.857	53.6429	28.2381	81.881
530	1	7	791.19	334.718	573.881	181.857	22.4048	10.4762	32.881
531	1	5	745.033	452.967	490.033	206.2	33.2333	13.2333	46.4667
532	1	4	764.917	402.878	485.5	241.25	27.75	7.20833	34.9583
533	1	6	713.444	485.927	476.444	184.278	30.25	19.4444	49.6944
534	1	7	868.071	510.519	515.452	290.143	44.7619	13.8095	58.5714
535	1	6	782.167	698.925	434.528	265.389	56.9444	22	78.9444
536	1	7	816.786	395.929	552.595	216.548	32.1429	11.881	44.0238
537	1	7	873.214	563.523	583.143	211.024	40.119	35.619	75.7381
538	1	5	744.067	469.405	473.633	217.5	36.8333	12.9333	49.7667
539	1	5	734.467	476.177	454.067	229.2	36.5333	10.9333	47.4667
540	1	7	797.643	438.928	525.262	224.214	29.6667	15.1667	44.8333
541	1	6	788.111	383.402	552.389	192.167	26.0833	15.1667	41.25
542	1	7	701.69	515.422	428.048	223.452	31.2381	15.7143	46.9524
543	1	6	893.056	294.427	638.417	221.583	22.5556	6.69444	29.25
544	1	7	806.167	544.223	507.31	232.786	39.7619	22.4762	62.2381
545	1	7	805.548	320.336	552.833	221.119	22.9048	5.47619	28.381
546	1	6	741.167	345.51	488.111	222.722	20.8056	6.02778	26.8333
547	1	6	719.833	554.676	458.667	195.5	41.9444	20.6667	62.6111
548	1	7	762.19	443.504	524.429	189.976	28.9286	15.5238	44.4524
549	1	7	856.548	455.638	574.429	223.476	40.881	15.0238	55.9048
550	1	7	811.929	413.596	539.238	224	32.381	12.9286	45.3095
551	1	7	786.5	320.849	538.381	222.238	17.881	4.95238	22.8333
552	1	6	877.278	532.278	557.917	245.306	43.6111	26.5278	70.1389
553	1	7	821.762	535.248	459.333	300.619	40.2619	17.2143	57.4762
554	1	7	764	514.963	443.905	266.31	40.8095	9.38095	50.1905
555	1	7	714.69	527.794	440.381	222.524	35.381	13.0952	48.4762
556	1	7	829.571	457.894	519.19	255.643	37.5238	13.6667	51.1905
557	1	5	838.067	330.709	625.533	169.2	30	11.2	41.2
558	1	7	798.167	538.465	468.524	265.452	44.5714	16.4524	61.0238
559	1	7	769.381	497.6	491.405	219.738	36.4048	18.8333	55.2381
560	1	7	689.238	389.756	463.619	191.476	22.4762	9.04762	31.5238
561	1	5	734.033	378.61	516.7	176.667	31.0667	6.83333	37.9
562	1	7	761.643	478.179	522.19	184.19	38.0476	14.5714	52.619
563	1	5	788.867	568.573	501	229.9	27.9333	26.9333	54.8667
564	1	4	678.708	389.58	440.5	201.458	25.1667	8.95833	34.125
565	1	7	658.738	473.453	468.095	133.952	38.7143	16.4524	55.1667
566	1	6	733.472	472.365	511.222	166.167	29.25	23.7778	53.0278
567	1	7	678.881	624.389	429.095	177.167	48.0952	22.1905	70.2857
568	1	6	716.306	855.872	404	201.111	65.8889	43.0278	108.917
569	1	4	708.333	486.284	453.708	202.833	30.375	18.5	48.875
570	1	7	728.833	428.444	531.214	144.548	36.8571	13.9762	50.8333
571	1	5	747.633	413.816	520.133	183.8	27.8333	12.7333	40.5667
572	1	4	722.625	835.377	360	273.917	44.8333	39.6667	84.5
573	1	7	723.19	518.797	451.024	218.214	38.119	13.1667	51.2857
574	1	7	830.238	480.636	543.143	234.19	30.8095	19	49.8095
575	1	6	823.25	521.637	523.917	237.361	32.2222	26.6111	58.8333
576	1	7	799.381	447.257	560.31	191.643	25.0952	18.6667	43.7619
577	1	6	744.722	552.143	483	190.889	44.8889	23.5278	68.4167
578	1	6	779.444	423.687	546	186.444	24.5278	19.9722	44.5
579	1	7	678.381	306.709	473.69	176.976	18	7.02381	25.0238
580	1	7	724.333	223.758	562.5	141.119	12.7381	5.92857	18.6667
581	1	5	798.867	516.082	512.8	223	35.7	24.9	60.6
582	1	5	669.7	266.494	518.767	124.8	17	6.73333	23.7333
583	1	7	799.571	413.025	527.976	222.167	30.8095	15.1429	45.9524
584	1	7	763.429	372.342	509.952	217.667	26.119	7.30952	33.4286
585	1	7	810	403.259	589.452	168.833	34.119	15.0714	49.1905
586	1	6	685.417	331.765	467.611	188.278	18.3333	7.97222	26.3056
587	1	7	747.238	363.787	510.167	199.19	24.5476	9.92857	34.4762
588	1	5	818.6	408.013	558.767	214.4	28.5333	13.8	42.3333
589	1	6	679.944	410.82	493.639	139	28.5833	16.6944	45.2778
590	1	6	815.444	249.337	589.806	202.778	15.3333	4	19.3333
591	1	3	803.556	343.921	540.667	221.278	27.1111	9.94444	37.0556
592	1	6	805.861	257.122	640.528	136.472	18.6944	7.63889	26.3333
593	1	7	821.81	512.995	544.952	217.357	34.8571	21.6429	56.5
594	1	4	917.042	374.937	632.917	234.958	31.875	13.875	45.75
595	1	6	783.111	635.841	461.944	238.361	55.6667	23.8889	79.5556
596	1	7	722.262	237.948	568.667	129.333	17.3095	4.42857	21.7381
597	1	7	744.381	376.487	509.357	196.357	27.7143	7.04762	34.7619
598	1	7	755.214	371.557	509.548	206.5	24.4286	11.4762	35.9048
599	1	6	816.028	325.063	528.389	257.667	21.7222	4.25	25.9722
600	1	7	773.476	465.233	481.452	242.167	35.119	11.4524	46.5714
601	1	7	798.738	422.063	513.857	237.833	25.7143	16.7381	42.4524
602	1	7	742.619	344.863	515.952	192.333	22.6429	8.61905	31.2619
603	1	7	844.714	476.147	540.571	245.048	37.7381	17.8333	55.5714
604	1	3	692.778	370.404	503.5	153.611	19.2222	13.5	32.7222
605	1	7	801.738	513.555	545.524	187.333	42.5238	23.7143	66.2381
606	1	7	832.143	510.508	501.667	268.929	39.1429	18.7619	57.9048
607	1	5	767.267	321.44	543.367	193.1	21.9333	6.06667	28
608	1	7	821.238	324.744	568.571	217.214	25.2619	6.52381	31.7857
609	1	7	799.333	266.86	580.738	193.143	19.881	2.66667	22.5476
610	1	6	746.861	356.314	512.361	197.75	24.5278	8.66667	33.1944
611	1	7	745.714	522.598	432.548	257.976	36.4286	14.5714	51
612	1	6	755.028	319.574	551.917	169.361	22.9444	8.13889	31.0833
613	1	7	790.238	520.037	475.429	260	34.0476	17.5	51.5476
614	1	6	757.056	387.351	508.694	204.389	26.8056	13.3333	40.1389
615	1	6	717.667	393.622	519.333	149.972	31.8333	14.5278	46.3611
1	2	6	685.278	787.806	418.167	185.167	32.9167	45.6389	78.6667
2	2	5	816.267	964.436	457.733	238.867	68.2333	47.8333	116.233
3	2	6	834.167	580.35	542.722	218.028	43.4722	26.3889	69.9167
4	2	6	886.25	564.326	559.556	246	44.4167	31.8056	76.3889
5	2	7	798.31	912.098	526.214	180.095	42.4762	46.7619	89.2857
6	2	7	711.476	402.388	465.905	204.929	29.5952	8.42857	38.0476
7	2	7	848.738	442.464	586.19	206.833	34.4286	17.619	52.0952
8	2	7	845.595	510.23	553.905	222.548	40.6905	24.9048	65.6667
9	2	3	769.333	648.742	496.278	198.889	41.1111	29.7778	71.0556
10	2	3	877.556	905.674	519.111	241.944	58.5	54.8889	113.444
11	2	7	733.024	758.188	445.833	191.952	50.619	41.8095	92.5476
12	2	7	826.357	802.358	459.167	274.786	52.4048	36.3095	88.881
13	2	3	838.389	121.904	692.222	137.944	5.11111	0.555556	5.66667
14	2	7	743.929	688.981	462.143	193.619	47.8333	36.8571	84.8571
15	2	7	819.071	612.117	471.976	272.167	50.1667	21.3333	71.5952
16	2	7	676.048	357.185	494.738	150.667	19.2857	9.42857	28.7619
17	2	7	812.5	582.288	535.238	199.952	48.119	27.0238	75.2619
18	2	7	841.81	951.781	504.881	234.786	49.0238	49.9524	99.0714
19	2	5	754.7	713.744	438.167	236.167	49.7667	27.8	77.6333
20	2	7	734.476	659.183	462.738	206.952	36.5952	25.119	61.7857
21	2	7	774.024	503.015	546.31	164.738	35.5476	25.0238	60.619
22	2	7	826.952	387.982	580.476	203.548	25.5	14.1667	39.7857
23	2	7	766.238	455.645	522.405	191.762	33.0952	16.381	49.4762
24	2	7	748.571	732.017	459.714	222.69	35.881	27.3571	63.2857
25	2	7	715.238	573.31	478.071	168.905	39.1905	27.1429	66.4048
26	2	6	814.889	554.817	495.694	262.861	33.1944	18.5556	51.75
27	2	6	688.944	435.247	456.611	193.778	23.3056	12.6389	35.9722
28	2	7	865.786	499.355	551.214	252.643	34.6429	23.3095	58
29	2	6	768.722	593.41	497.778	219.778	27.1389	20.5556	47.6944
30	2	7	847.595	563.306	562.619	219.786	37.9762	23.7381	61.7857
31	2	7	755.405	395.484	520.952	198.952	21.8095	10.119	31.9762
32	2	6	836.389	507.021	544.833	222.889	42.4444	22.3611	64.9444
33	2	7	857.119	530.595	602.833	198.976	31.2857	21.4048	52.7381
34	2	5	867.4	456.395	570.833	240.333	31.4	20.3333	51.7667
35	2	4	660.458	281.337	465.042	171.417	16.625	5.45833	22.0833
36	2	6	807.167	655.347	452.722	284.556	44.3889	22.2222	66.6389
37	2	7	799.714	554.342	539.286	196.167	29.7857	31.7857	61.619
38	2	5	813.267	655.024	479.4	259.1	45.3667	26	71.5
39	2	5	737.6	678.046	420.067	235.9	53.6	25.5	79.2667
40	2	7	805.952	731.921	492	234.667	43.3571	32.7143	76.1667
41	2	6	831.417	685.019	482.083	262.556	48.6944	34.2222	83.0833
42	2	7	820.405	542.164	477.905	285.119	36.4286	17.619	54.0714
43	2	7	796.452	506.306	521.881	209.095	41.9762	20.1905	62.2381
44	2	7	805.714	637.853	440.405	293.548	46.8571	21.9762	68.9524
45	2	7	785.262	548.068	497.024	225.452	34.7143	25.3571	60.119
46	2	7	754.524	452.325	513.738	196.786	30.0476	10.8333	40.881
47	2	7	735.667	472.857	519.548	173.667	23.2619	16.4286	39.7143
48	2	7	777.643	889.223	479.881	208.762	39.6429	46.4286	86.1429
49	2	7	756.476	522.979	485.452	216.976	35.881	15.5	51.4048
50	2	7	739.024	476.017	493.143	194.286	31.8095	16.5714	48.381
51	2	7	724.667	517.097	489.381	186.024	26.6905	20.2143	46.9286
52	2	4	783.292	450.142	538.083	185.875	41.4167	14.7917	56.375
53	2	7	799.214	414.193	527.381	225.643	26.6429	15.2619	41.9762
54	2	7	788.952	374.839	544	207.69	19.5238	14.1905	33.7381
55	2	7	880.81	490.756	570.095	251.524	34.5952	20.881	55.5238
56	2	7	796.286	556.596	512.429	215.262	43.2381	22.4524	65.7143
57	2	7	806.929	913.184	464.286	228.619	56.0476	55.0714	111.19
58	2	7	822.714	574.644	495.548	261.048	36.3095	25.9524	62.3571
59	2	7	788.786	454.971	546.143	199.643	23.9286	15.5714	39.5714
60	2	7	852.548	1039.34	493.429	212.119	67.4048	76.7619	144.286
61	2	7	757.738	1280.09	405.31	220.333	54.3333	74.6667	129.071
62	2	7	811.619	591.945	506.071	247.5	33.8095	20.3333	54.1667
63	2	7	877.619	412.848	568.881	268.286	24.5714	11.6905	36.2619
64	2	7	844.643	464.285	537.714	265.095	24.7143	12.8333	37.5952
65	2	7	793.714	644.578	463.262	243.952	49.881	32.7381	82.7619
66	2	7	893	591.372	501.524	313.738	50.1429	23.2143	73.4286
67	2	7	787.19	897.364	447.833	222.405	52.8571	60.7619	113.81
68	2	7	819.548	348.482	597.024	181.881	24.6905	13.1429	37.8333
69	2	5	649.367	411.851	467.233	139.1	29.0333	11.9667	41.0667
70	2	6	777.833	622.229	473.611	238.944	35.0278	26.9444	62.0556
71	2	5	703.133	611.638	414.767	224.233	37.9	23.2667	61.2667
72	2	6	797.306	802.857	478.722	231.056	48.9722	35.2778	84.3611
73	2	6	751.194	806.789	448.75	208.694	47.5	43.25	90.9444
74	2	7	794.905	565.189	496.786	234.81	41.5238	19.1429	60.7381
75	2	6	863.111	423.858	580.944	229.917	29.9444	18.7778	48.8056
76	2	6	821.667	619.165	507.194	240.861	38.0833	31.7778	70
77	2	7	815.905	741.615	518.238	221.667	39.2857	33.0714	72.4524
78	2	7	743.405	682.137	443.381	232.548	39.619	24.9048	64.5714
79	2	7	855.881	754.003	552.714	230.143	32.2619	36.7857	69.119
80	2	7	704.595	296.667	531.738	140.19	22.1429	8.42857	30.5952
81	2	7	736.929	389.487	565.214	134.31	19.7857	15.5476	35.4048
82	2	6	786.056	569.802	523.667	216.611	18.7778	23.5	42.2778
83	2	6	758.306	584.622	470.917	231.778	30.8056	21.4167	52.2222
84	2	6	729.639	442.185	456.25	232.639	26.1111	11.5	37.75
85	2	7	822.524	417.881	573.738	202.5	23.381	19.2857	42.6667
86	2	7	752.095	858.026	510.571	189.976	27.1667	21.5	48.6667
87	2	6	725.083	692.929	410.778	248.611	30.7778	31.4167	62.2778
88	2	5	847.667	584.169	535.8	237.467	47.4	24.1333	71.6667
89	2	7	760.714	488.67	481.476	238.286	23.9762	13.4048	37.4286
90	2	7	810.976	697.664	542.143	204.5	34.0476	27.0476	61.2143
91	2	7	757.81	572.03	494.024	193.238	41.0238	26.6429	67.7381
92	2	6	843.056	596.048	533.083	232.611	46.0833	28.0833	74.1944
93	2	7	763.667	1022.23	539.357	138.619	33.2381	50	83.2857
94	2	7	790.286	571.135	474.476	261.738	30.5	19.3333	49.9286
95	2	7	790.905	553.109	528.19	213.881	32.0238	14.0476	46.0714
96	2	3	746.722	602.246	455.278	220.056	48.7778	21.0556	69.8333
97	2	7	747.976	775.481	482.786	199.119	30.0476	33.3095	63.4048
98	2	7	755.238	723.496	461.286	234.619	28.0238	27.7381	55.7857
99	2	7	776.976	816.709	480.476	208.476	44.6905	40.5	85.2381
100	2	5	766	680.739	444.933	243.067	50.8667	24.2	75.1
101	2	7	827.619	668.528	513.5	246.31	31.1905	33.3333	64.5714
102	2	6	864.806	662.396	605.361	201.972	25.1389	29.25	54.4167
103	2	7	785.5	400.583	535.69	203.214	37.2619	6.52381	43.881
104	2	7	822.905	445.224	501.024	267.429	37.2381	12.7619	50.0476
105	2	7	820.048	1076.61	436.381	276.238	50.8095	53.4048	104.286
106	2	4	716.958	384.397	466.417	217.25	23.6667	6.5	30.2083
107	2	6	769.111	703.543	429.833	259.583	47.6389	28.8333	76.5556
108	2	6	804.722	852.098	496.5	208.528	47.3056	49.25	96.6667
109	2	4	767.875	801.4	443.833	227.917	56.0417	37.0417	93.25
110	2	7	682.667	527.933	423.905	201.286	39.3095	15.3333	54.6667
111	2	4	795.667	718.982	472.292	230.333	53.9583	36.2083	90.25
112	2	5	735.533	737.486	431.6	219.8	46.6667	34.1667	80.9333
113	2	6	765.583	731.19	427.472	254.167	48.9167	31.5278	80.5278
114	2	6	704.444	622.373	424.278	221.5	38.3333	16.5278	54.8889
115	2	4	767.792	571.897	455.292	259.667	31	18.0833	49.0833
116	2	7	797.69	575.723	503.69	226.69	41.2619	22.5	63.8571
117	2	6	721	638.475	419.361	236.472	39.9722	21.6111	61.6389
118	2	7	829.619	531.859	513.143	253.881	41.1429	17.5238	58.7857
119	2	6	816.111	813.545	426.167	290.194	56.9444	39.0833	96.2222
120	2	4	766.5	1010.47	406.5	251.25	53.75	51.4583	105.292
121	2	6	807.472	475.159	559	198.694	26.1389	20.4444	46.6111
122	2	6	789.5	857.613	519.833	184.444	43.3333	39.6667	83.0278
123	2	6	773.417	555.969	496.861	205.75	44.5833	23.5	68.2222
124	2	5	725.567	709.516	426.767	223.933	34.7667	37.3667	72.2333
125	2	3	841.611	689.851	485.778	257.889	63.2778	30.6667	94
126	2	5	740.567	733.327	438.633	224.8	42.5333	32.3	74.8667
127	2	7	698.476	546.589	431.119	205.714	39	19.7619	58.8333
128	2	3	696.611	484.461	454.556	192.556	29.2778	16.8333	46.1111
129	2	6	749.583	505.479	471	224.056	38.7222	13.4444	52.1944
130	2	4	853.167	701.379	520.542	237.917	48.25	42.7083	91
131	2	7	758.119	518.17	449.357	250.31	40	14.0238	54.119
132	2	6	755.083	894.056	445.167	200.667	57.9722	48.0556	106.139
133	2	7	868.095	484.26	572.071	230.595	32.9762	28.2857	61.3095
134	2	7	754.143	391.534	522.286	185.976	32.1429	11.3095	43.5
135	2	6	761.333	563.142	494.194	191.583	46.4167	26.25	72.7222
136	2	7	797.405	429.404	592.952	152.857	25.8333	23.2143	49.2143
137	2	6	729.583	493.078	460.417	213	36.5556	16.3889	53.0278
138	2	7	810.5	1047.26	419.929	246.31	81.4048	59.5	141.238
139	2	7	712.333	450.175	512.881	148.405	25	23.381	48.4286
140	2	7	801.952	752.128	535.667	183.476	36.0714	43.6667	79.8571
141	2	6	786.333	432.833	553.583	178.278	28.4722	23.0278	51.6389
142	2	6	711.056	651.15	453.667	183.278	40.6667	30.8889	71.75
143	2	7	835.476	914.152	480.833	228.857	69.5476	53.381	123.19
144	2	6	827.361	1074.04	491.611	225.889	50.75	56.5	107.361
145	2	6	728.361	696.765	469.444	175.861	38.8889	41.6667	80.6944
146	2	7	794.81	843.507	456.024	236.286	50.5952	48.3333	98.9524
147	2	7	811.262	550.017	474.81	267.238	48.5714	17.0714	65.6905
148	2	7	862	627.732	520.476	255.476	47.0952	34.7143	81.9762
149	2	7	813.214	858.345	492.905	200.167	65.5238	50.9286	116.595
150	2	7	795.071	588.178	495.286	230.143	46.8095	19.619	66.4524
151	2	7	775.548	622.506	439.714	261	46.4762	24.8333	71.4286
152	2	6	805.944	680.899	468.778	245.028	47.5556	40.4444	88.1944
153	2	7	792.976	635.166	488.714	220.952	49.2143	31.2857	80.5952
154	2	5	716.1	596.952	465.967	175.767	46.8	25.1667	72.1
155	2	7	774.643	550.066	486.071	221.833	39.9524	23.6667	63.7143
156	2	5	723.933	456.142	474.467	196.633	31.5333	17.9667	49.6333
157	2	7	815.905	472.8	560.595	191.095	39.4762	21.8095	61.4048
158	2	3	837	569.423	552.833	196.611	63.8889	20.9444	84.9444
159	2	6	792.028	634.349	518.667	202.889	34.9722	32.4722	67.5
160	2	7	796.048	834.216	486.357	213.286	54.9048	38.9048	93.881
161	2	4	778.542	808.67	546.708	153.167	28.5417	46.75	75.375
162	2	7	805.548	603.449	485.119	238.881	49.5	28.4762	78.0952
163	2	7	771.952	739.012	469.024	207.024	48.3333	44.5238	93.0952
164	2	7	838.095	564.605	541.738	220.071	40.9048	31.9524	72.9524
165	2	5	815.267	412.129	549.233	215.6	36.7333	10.8	47.7
166	2	4	737.208	450.423	520.083	158.667	32.7083	22.9167	55.75
167	2	7	844.81	963.79	485.286	226.595	62.7619	67.1905	130.167
168	2	5	785.433	668.548	463.4	243.267	46.8333	28.6667	75.5333
169	2	6	745.75	943.418	398.222	227.806	66.7222	50.2778	117.139
170	2	4	743.292	1022.48	396.208	237.125	63.3333	43.2917	106.875
171	2	7	811.738	560.839	547.905	195.619	36.9524	28.4048	65.4524
172	2	7	762.476	703.393	453.548	223.952	47.5	34.5238	82.2143
173	2	4	702.5	543.715	440.042	204.833	31.4583	23.125	54.6667
174	2	4	777.583	721.61	436.5	249.958	56.9583	31.5833	88.5833
175	2	6	701.722	594.819	454.944	172.222	44.3056	28.3333	72.6944
176	2	3	727.778	768.983	405.333	240.778	48.0556	30.1111	78.3889
177	2	3	617.333	390.488	408.722	172.278	27.3333	6.22222	33.5556
178	2	4	805.417	829.05	438.167	252.333	67.7083	44	111.917
179	2	7	815.143	620.509	486.429	258.238	45.0238	21.7143	66.8571
180	2	6	839.972	759.145	481.194	277.444	44.4722	32.6667	77.1944
181	2	7	787.738	619.145	502.452	212.738	37.1667	32.2619	69.5952
182	2	6	840.111	685.762	532.417	237.306	40.2778	26.5	66.9167
183	2	7	774.952	495.062	496.833	223.381	35.3095	16.0238	51.3571
184	2	6	755.25	915.938	418.139	249.833	44.4444	39.0833	83.6111
185	2	7	753.714	629.884	447.929	234.881	46.7857	21.2619	68.1429
186	2	6	822.972	844.316	489.083	226.75	52.1667	51.8889	104.167
187	2	6	886.528	390.412	620.222	221.167	24.9167	17.2222	42.25
188	2	4	817.208	769.459	502.25	236.417	46.0833	29.25	75.4583
189	2	5	727.033	491.498	445.967	235.6	30.7333	11.3	42.0333
190	2	6	802.583	579.841	521.333	220.972	33.3889	23.4167	56.8889
191	2	6	744.444	655.983	506.222	185.25	27.6111	22.4444	50.1111
192	2	5	758.4	451.346	480.933	230.333	31.4667	12.1667	43.7
193	2	6	803.694	696.498	488.639	224.694	53.0556	34.4167	87.5833
194	2	3	935.111	711.242	549.556	271.278	68.6111	42.2222	110.889
195	2	5	854.7	453.254	619.633	165.567	45.7	21.2	66.9333
196	2	6	719.611	422.815	508.472	163.5	31.5556	13.6111	45.1944
197	2	5	711.433	326.853	503.367	181.167	19.0333	5.5	24.5667
198	2	6	771.889	362.192	535.472	200.972	24.6389	7.47222	32.1389
199	2	6	736.917	483.825	479.111	206.167	28.3333	20.5	48.9444
200	2	6	765.417	708.636	415.333	267.667	51.0833	27.1667	78.3611
201	2	6	727	575.825	406.972	253.194	45.6667	17.2778	63
202	2	6	763.972	669.948	401.083	290	44.0833	24.2778	68.4444
203	2	4	880.042	510.109	561.5	251.542	39.4583	24.2917	63.7917
204	2	6	728.139	579.971	482.5	176.639	39.9444	26.5278	66.5278
205	2	5	739.233	506.71	444.433	241	36.5667	13.8	50.4333
206	2	5	734.9	333.966	500.667	203.133	19.7667	7.83333	27.6
207	2	6	721.667	689.971	404.333	242.861	41.5	29.5278	71.1944
208	2	6	812.611	461.339	547.028	215.694	29.6111	17.5	47.1667
209	2	5	786.5	586.461	498.867	225.967	40.8667	18.2333	59.1
210	2	6	875.611	546.224	516.722	294.917	41.1667	18.5556	59.8611
211	2	4	824.125	358.83	551.875	234.583	25.5833	9.08333	34.7083
212	2	5	704.2	440.508	449.933	209.167	30.4333	12	42.4667
213	2	5	700.067	486.623	457.133	194.833	28.3	16.8333	45.2333
214	2	5	950.667	323.047	703.167	198.7	40.4667	5.5	46
215	2	5	781.167	371.411	516.833	230.767	22.6667	7.93333	30.6
216	2	6	820.194	491.694	579.861	183.611	29.3333	24.5556	54
217	2	4	806	424.694	504.333	258.083	29.75	10.0417	39.8333
218	2	6	807.306	397.302	565.806	195.222	28	15.3056	43.3611
219	2	6	742.583	523.092	515.083	164.833	31.8056	27.9722	59.8611
220	2	4	808.208	634.054	493.042	239.792	38.7917	33.5833	72.4167
221	2	4	757.958	793.736	401.542	271.208	45	37.25	82.5
222	2	6	861.278	497.203	539.306	255.389	46.25	16.1944	62.4722
223	2	6	762.694	360.356	513.722	214.917	25.25	5.97222	31.25
224	2	3	814.611	400.322	525.5	247.833	23.1111	13.8333	37
225	2	6	776.194	342.43	540.667	200.194	23.9167	8.30556	32.3056
226	2	6	754.889	466.751	514.028	179.028	34.4444	24.3056	58.8889
227	2	3	776.833	636.082	493.667	198.444	47.6667	33.4444	81.3889
228	2	5	794.033	339.256	571.667	184.633	19.0333	15.4333	34.5
229	2	7	760.571	1067.51	408.381	243.429	59.4524	46.2619	105.833
230	2	7	793.69	892.542	465.524	226.19	48.1905	50.7857	99.0714
231	2	7	864.167	411.151	523.167	303.738	25.1429	8.16667	33.3095
232	2	4	724.375	475.56	428.708	247.875	32.875	11.9583	44.8333
233	2	6	813.75	484.104	513.944	249.389	28.5833	18.4167	47.0556
234	2	6	775.194	707.583	419.194	265.75	58.6667	28.0278	86.8889
235	2	7	775.738	684.64	460.286	231.024	49.5238	31.7619	81.3095
236	2	7	786.833	448.238	517.19	227.262	26.5476	12.7143	39.381
237	2	7	852.833	676.765	491.69	276.738	55.3333	26	81.381
238	2	7	818.095	611.973	605.024	150.643	28.881	31.5714	60.4524
239	2	7	778.643	339.974	546.905	191.643	27.619	9.40476	37.0714
240	2	4	697.125	586.541	431.917	196.833	49.9583	16.25	66.25
241	2	5	752.233	557.313	489.667	199.533	38.6333	21.1333	59.8667
242	2	7	737.738	476.399	466.238	221.786	31.9048	15.0952	47.0238
243	2	4	793.417	871.851	412.125	275.208	61.25	41.375	102.833
244	2	7	834.286	265.256	604.81	198.619	20.2143	6.45238	26.6905
245	2	6	658.889	703.594	370.361	211.028	48.0556	26.3333	74.4722
246	2	6	810.083	720.714	473.528	265.028	41.9444	26.3889	68.3611
247	2	7	808.571	384.978	560.333	197.667	38	10.0476	48.119
248	2	5	841.1	620.863	508.5	250.233	54.0667	24.7333	78.9333
249	2	7	828.548	477.754	514.31	254.167	40.3333	15.4524	55.881
250	2	7	835.738	871.465	472.69	266.452	54.7857	38.7857	93.7381
251	2	7	822.19	506.373	505.095	252.452	39.5714	21.619	61.3333
252	2	7	813.619	444.752	518.595	237.738	36.7857	15.8095	52.6905
253	2	3	717.944	730.212	353.389	283.944	53.6111	22.6667	76.3333
254	2	7	842.071	349.923	575.714	230.071	22.619	10.1429	32.7619
255	2	7	703.167	718.396	356.381	266.762	53.4524	23.4524	77
256	2	7	824.857	738.533	437.024	289.238	58.0476	36.2619	94.4524
257	2	7	710.905	792.365	388.333	223.881	64.5952	31.3095	96.0714
258	2	6	768.972	514.039	488.25	223.083	34.2778	20.6111	55
259	2	7	751.976	797.454	484.452	179.024	48.6905	37.4048	86.1429
260	2	7	840.19	422.227	565.976	226.238	36.1429	8.33333	44.5238
261	2	5	746.4	531.767	443.767	248.833	34.6	15.8333	50.6
262	2	6	763.556	688.66	471	216.972	47.6667	24.8333	72.5556
263	2	6	849.472	498.612	590.694	191.861	41.3889	22.4167	63.8611
264	2	3	714.833	672.221	443.722	196.111	49.7778	22.7778	72.6111
265	2	7	752.214	645.186	477.619	202.476	43.5714	26.0952	69.6905
266	2	7	776.786	753.026	404.524	277.119	58.2857	33.9524	92.381
267	2	7	740.452	636.747	448.571	219.952	46.4286	22.2619	68.8571
268	2	7	772.119	902.612	487.738	203.476	40.9286	37.2143	78.1429
269	2	7	749.262	601.202	474.595	202.667	45.119	24.0238	69.1905
270	2	7	795.667	803.348	404.952	291.619	58.6667	36.2857	95.119
271	2	5	767.433	539.546	471.367	234.667	36.1333	21.5333	57.7333
272	2	7	736.262	414.199	534.524	159.429	25.7857	13.2143	39.1667
273	2	6	768.167	549.563	497	214.5	33.6389	20.0278	53.7222
274	2	7	779.5	1281.58	464.619	208.071	37.8095	66.5714	104.476
275	2	7	747.143	888.643	452.952	216.571	39.4762	35.2381	74.8333
276	2	7	774.452	1181.62	465.048	193.476	51.0714	62.619	113.762
277	2	6	798.167	808.811	469.5	233.778	54.5	37.0556	91.6667
278	2	6	694.917	592.218	433.278	207.861	33.9167	16.9167	50.8889
279	2	6	878.194	284.65	636.556	211.25	21.6111	5.80556	27.4444
280	2	7	768.929	746.794	492.19	185.333	47.6667	40.4524	88.2857
281	2	6	837.722	931.587	453.333	260.944	63.4167	56.4722	120
282	2	6	806	506.226	556.472	198.139	28.9167	19.75	48.75
283	2	7	822.429	1020.73	493.595	234.119	40.2143	50.6429	91.0238
284	2	7	846.19	437.738	488.929	313.095	25.8333	13.5714	39.4524
285	2	6	759.389	765.796	480.806	183.694	46.4722	45.3611	91.8611
286	2	4	822.667	810.809	431.292	280.292	63.7083	43.6667	107.542
287	2	6	767.806	828.928	480.167	213.694	35.6111	35.0833	70.8611
288	2	6	802.583	495.021	498.139	253.278	38.3056	9.83333	48.1944
289	2	4	744.042	697.715	449.5	207	65	19.5833	84.6667
290	2	5	719.6	566.23	513.433	130.5	42.2667	31.4667	73.8333
291	2	6	769.389	804.446	480.639	204.417	40.5833	40.4722	81.1111
292	2	6	786.389	499.173	558.028	170.389	36.0278	18.6944	54.7778
293	2	3	693.833	556.423	436.667	196.889	40.9444	16.6667	57.6111
294	2	4	789.583	621.367	530.708	193.667	36.2083	26.0417	62.4167
295	2	6	773.111	611.339	462.361	257.778	31.4444	18.4167	49.8889
296	2	4	787.125	1114.22	428.167	242.625	64.25	48.75	113.125
297	2	6	769.778	788.668	504.444	189.25	36.4167	36.5278	73
298	2	5	786.667	450.417	534.533	215.3	21.7333	10.9333	32.7
299	2	7	735.167	613.836	443.262	212.333	49.8333	26.5238	76.5
300	2	6	782.167	831.083	437.889	238.583	50.6389	51.6111	102.306
301	2	7	793.929	804.591	490	200.667	60.0476	40.5476	100.833
302	2	7	832.976	729.026	541.214	196.024	52.0238	41.2381	93.381
303	2	7	751.857	509.907	500.119	204.405	26.7143	17.6905	44.4524
304	2	7	785.429	599.608	500	226.024	35.9524	20.6667	56.619
305	2	7	816.286	859.8	426.048	288	57.0476	41.9286	99.1429
306	2	7	749.429	390.868	536.786	165.81	32.4286	11.4524	43.881
307	2	7	725.071	965.779	385.714	223.81	60.4524	52.5238	113.095
308	2	7	807.452	329.22	593.857	173.119	22.7857	14.3333	37.2143
309	2	7	766.167	751.424	463.31	213.881	56.5952	29.7143	86.3333
310	2	7	775.905	1210.36	446.357	231.429	48.8095	46.2619	95.1429
311	2	7	809.357	573.075	516.381	222.476	46.3571	20.8333	67.1905
312	2	6	802.444	907.43	470.306	209.056	65.5556	54.6944	120.444
313	2	6	725.306	920.82	388.972	238.028	52	43.4444	95.5556
314	2	5	753.133	481.073	504.433	188.467	34	22.5	56.6
315	2	6	818.083	443.876	546.583	213.389	33.6944	20.4444	54.2222
316	2	6	793.75	559.795	524.833	201.722	35.9167	28.3889	64.3611
317	2	7	772.786	603.217	498.119	202.929	51	18.1429	69.2381
318	2	6	805.528	753.59	457.389	263.25	56.9722	24.4167	81.4444
319	2	5	780.8	422.411	530	192.767	37.7	16.8333	54.5333
320	2	7	742.976	489.142	479.048	204.381	40.5476	15.8571	56.5
321	2	4	794.042	701.509	467.667	262.167	37.125	23.4583	60.5833
322	2	7	690.738	552.031	446.952	180.81	40.3095	19.7857	60.2143
323	2	6	943.056	343.036	714.778	177.083	36.2222	11.6667	48.0278
324	2	6	713.639	465.152	497.306	168.972	27.6389	16.8889	44.5556
325	2	6	763.694	599.093	441.056	257.111	43.8889	18.1944	62.1667
326	2	3	623.556	458.362	417.778	161.167	26.7778	15.7778	42.5556
327	2	4	692.917	684.094	420.083	200.125	37.9167	31.75	69.75
328	2	6	709.667	640.774	385.833	261.306	39.4722	19.6111	59.1389
329	2	4	669.917	584.615	407.417	205.125	36.8333	17.3333	54.3333
330	2	4	746.625	443.661	482.583	219.208	25.1667	16.625	41.8333
331	2	5	795.5	417.24	517.067	231.7	29.9	13.2333	43.2
332	2	4	718.083	641.752	450.75	207.5	29.1667	27.5	56.75
333	2	6	751.167	369.683	534.361	182.944	19.5	11.0278	30.5556
334	2	6	747.583	579.201	509.5	191.722	25.7222	17.5833	43.3611
335	2	6	848.167	394.693	569.972	227.056	33.4444	14.4722	47.9444
336	2	6	744.583	415.584	509.528	190.889	29.1389	12.1389	41.3333
337	2	6	816.361	510.248	500.194	255.944	40.1389	16.2222	56.4167
338	2	6	762.25	433.307	500.028	212.861	32.6389	13.5833	46.2778
339	2	5	699.233	498.908	429.4	218.7	27.3	20.2667	47.6667
340	2	4	740.792	303.5	507.292	204.375	20.75	4.5	25.2917
341	2	4	842.792	519.883	532.875	239.208	49.6667	18.2917	67.9583
342	2	4	710.208	538.065	431.042	216.583	48.1667	11.5417	59.7083
343	2	6	735.306	433.811	499.861	186.278	30.5	15.8056	46.4444
344	2	6	756.139	305.725	535.556	190.278	22.0833	5.33333	27.4444
345	2	6	762.639	377.848	533.389	188.778	24.6944	12.4444	37.1667
346	2	6	871	966.275	546.917	235.083	43.6667	41.8056	85.6389
347	2	6	804.972	1258.29	470.806	242.583	36.4722	50.9444	87.4444
348	2	6	806.333	1397.77	510.139	187.944	36.7778	68.5	105.306
349	2	4	715.625	533.263	463	197.208	33.9583	18.8333	52.9167
350	2	5	801.467	576.003	491.233	233.767	51.0333	21.7	72.8333
351	2	6	790.972	544.813	492.556	242.583	32.5556	19.8333	52.3889
352	2	4	909.208	1052.18	609.292	202.875	39.875	53.9583	93.9167
353	2	3	635.444	485.823	418	170.278	26.4444	18.1667	44.6667
354	2	6	787.778	806.541	462.917	242.694	39.75	39.0278	78.8611
355	2	4	715.958	592.924	504.292	155.083	30	24.25	54.2917
356	2	6	802.167	709.708	515.806	202.528	43.3333	37.8056	81.1944
357	2	4	727.417	527.934	441.542	228.125	41.5417	12.9167	54.625
358	2	6	753.611	468.782	514.083	188.333	29.7222	18.0556	47.8333
359	2	7	850.738	656.05	527.357	245.5	40.6905	33.7857	74.5476
360	2	7	743.238	667.653	443.643	224.119	43.881	28.2857	72.3095
361	2	5	689.767	663.788	402.4	213.867	41.1333	29.1667	70.4333
362	2	7	839.643	428.441	565.857	225.786	24.381	19.1667	43.6667
363	2	7	825.286	399.237	557.024	217.333	33.6667	13.381	47.0952
364	2	7	663.571	750.375	450.643	145.905	32.3571	32.5476	65.0238
365	2	7	764.905	733.285	488.31	215.405	25.1429	32.1667	57.4286
366	2	7	727.548	818.344	469.69	179.81	40.7857	34.6667	75.5238
367	2	6	705.167	872.541	439.222	182	36.75	44.3889	81.1944
368	2	6	831.417	891.325	524.278	194.861	47.9722	61.4444	109.528
369	2	7	807.976	700.846	533.095	208.119	31.9524	31.4762	63.4524
370	2	7	792.571	620.07	530.833	194.119	33.7143	30.6667	64.381
371	2	4	738.292	769.338	464.75	189.542	44.5417	36.2083	80.9167
372	2	6	775.556	705.03	503.75	201.111	42.1111	25.2778	67.4444
373	2	4	720.292	256.231	526.208	170.042	13.625	6.58333	20.2083
374	2	7	749.524	501.309	516.929	178.31	30.5	20.9048	51.4524
375	2	7	900.929	721.932	569.595	249.19	45.3095	33.4762	78.8095
376	2	7	885.69	979.889	570.167	216.429	43.2143	53.0238	96.3095
377	2	6	824.583	739.3	474.389	247.611	56.75	42.5	99.3056
378	2	6	781.75	924.425	427.889	232.417	62.4167	55.5278	118.194
379	2	4	698.5	533.418	475.625	172.583	28.125	19.2083	47.4583
380	2	7	785.5	971.381	441.119	234.69	61.4048	44.6905	106.262
381	2	7	792.69	664.488	494.667	214.833	48.9524	31.3095	80.3095
382	2	5	555.567	573.763	360.833	154.433	24	14.1667	38.2333
383	2	5	816.3	544.248	540.467	199.767	47.1	26.4	73.5667
384	2	6	749.611	856.625	468.944	196.972	38.6944	41.5278	80.3056
385	2	6	868.778	407.745	583.833	239.028	28.3333	13.8611	42.1944
386	2	6	792.611	720.525	465.361	262.472	34.8889	25	59.9444
387	2	6	753.389	956.625	441.694	203.778	57.4722	47.75	105.306
388	2	5	702.667	392.164	464.767	197.667	33.1333	4.36667	37.5333
389	2	7	833.286	734.349	441.357	293.929	70.1667	24.1905	94.5714
390	2	6	796.222	643.083	448.194	277.278	45.8611	21.2778	67.2222
391	2	7	777.214	1177.32	390.619	273.69	54.2143	54.4524	108.786
392	2	6	693.306	731.189	400.139	223.361	42.4444	24.4167	66.9167
393	2	7	785.619	1338.35	447	218.786	53.7143	63.2381	117.048
394	2	7	725.81	319.72	554.667	138.881	21.0476	9.14286	30.2143
395	2	7	869.071	480.211	555.643	252.881	37.4762	19.7143	57.3333
396	2	6	775.528	266.726	580.583	168	20.0833	4.77778	24.8889
397	2	7	807.643	459.726	515.167	244.905	31.7381	12.1667	43.9048
398	2	7	823.333	667.218	488.024	249.667	59.0952	22.5476	81.6905
399	2	5	772.333	408.691	550.533	172.233	30.0667	16.8667	47.0333
400	2	7	741.976	490.479	444	248.071	30.9048	15.7857	46.7619
401	2	7	811.738	521.017	501.262	246.452	44.119	15.6667	59.9048
402	2	7	647.619	545.571	386.571	207.429	38.8095	12.3571	51.1905
403	2	3	731.389	699.001	427.833	216.722	55.8889	28.2778	84.2222
404	2	7	794.19	512.262	533.881	192.262	36.5714	28.1429	64.8333
405	2	6	746.917	480.758	494.5	194.167	41.1667	14.1389	55.3889
406	2	3	740.389	709.253	479	195.167	36.6667	26.8889	63.7222
407	2	7	704.071	293.232	529.571	142.262	21.5952	7.66667	29.2857
408	2	7	872.548	399.612	605.952	219.524	28.4048	15.381	43.8095
409	2	7	691.976	681.493	401.095	207.571	55.3333	25	80.5
410	2	7	863.31	889.479	529.143	199.214	56.3333	75.881	132.333
411	2	3	727.889	589.293	438.167	235.833	37.2778	13.2222	50.5556
412	2	3	842.556	332.203	618.389	183.722	26.7778	10.7222	37.6111
413	2	7	794.286	708.095	507.167	209.524	45.881	28.6905	74.619
414	2	7	759.167	866.191	462.405	212.381	38.3333	42.8333	81.2381
415	2	7	808.595	813.754	477.905	256.143	38.7619	31.5238	70.381
416	2	5	690.533	735.709	385.3	219.733	54.3667	27.6333	82.1
417	2	7	765.881	1020.5	404.5	258.262	55.7143	44.4524	100.214
418	2	6	785.583	741.976	484.222	228	35.4444	34.3056	69.8056
419	2	3	736.556	441.931	503.167	185	32.1667	13.3333	45.5556
420	2	7	792.619	489.502	504.571	230.857	41.2143	12.2143	53.5
421	2	7	802.69	274.71	654.429	110.19	21.881	14.4286	36.3095
422	2	5	863.6	738.287	516.6	259.4	55.0333	29.4	84.4667
423	2	7	847.857	552.274	570.714	207.286	32.1429	33.4048	65.5714
424	2	7	827.714	639.363	524.643	212.976	48.4048	38.1429	86.6667
425	2	6	885.361	1029.06	576.889	222.917	37.3611	45.1944	82.5833
426	2	7	808.405	753.78	505.714	190.595	61.619	48.0238	109.929
427	2	3	647.833	714.621	394.222	178.278	47.3889	25.5	72.9444
428	2	7	872.095	575.621	554.357	242.5	45.881	25.9762	71.9524
429	2	6	827.25	809.95	502.056	227.361	42.0278	52.75	94.8889
430	2	5	803.167	858.135	434.6	257.7	59.7667	47.7667	107.567
431	2	6	799.444	836.654	420.528	267.472	60.7222	46.8056	107.722
432	2	5	784.467	983.67	380.467	275.233	78.8333	46.9	125.767
433	2	5	772.867	757.421	439.233	246.867	47.8	35.8	83.6
434	2	5	858.7	459.74	568.2	247.6	23.4667	15.8	39.2667
435	2	4	645.333	817.743	357.917	200.292	51.375	33.0417	84.5417
436	2	4	800.625	375.101	557.125	204.75	26.6667	8.75	35.4583
437	2	4	666.583	579.689	444.083	159.542	33.0417	27.2083	60.3333
438	2	5	825.7	674.763	514.3	227.433	39.3	40.8333	80.2
439	2	5	814.933	530.735	522.9	223.5	39.3333	25.9333	65.3333
440	2	7	709.833	390.107	487.738	182	25.7381	11.7143	37.4762
441	2	6	718.361	880.28	369.972	247.75	51.8056	45.1111	97.0556
442	2	7	830.31	589.872	514.286	237.238	46.8333	28.119	75.0952
443	2	6	686.861	477.917	457.389	177.889	28.8611	19.7222	48.7222
444	2	5	747.733	870.478	378.233	268.867	61.2333	35.7667	97.1333
445	2	7	830.952	535.488	504.595	259.167	44.6429	18.5238	63.2143
446	2	6	729.361	752.943	428.194	218.333	38.1389	41.0833	79.3333
447	2	7	783.714	317.98	590.071	155.905	22.1667	13.2143	35.4286
448	2	7	826.214	688.444	498.881	234.833	53.0952	36	89.2619
449	2	5	786.933	731.092	477.367	227.4	46.0667	33.1667	79.2667
450	2	7	751.738	683.468	451.786	221.714	42.9762	32.2381	75.2857
451	2	7	839.286	670.982	497.095	254.143	54.0952	30.9048	85.0952
452	2	6	737.583	569.926	463.889	205	39.1111	25.8611	64.9722
453	2	7	828.571	326.905	558.905	243.095	18.5476	4.59524	23.1905
454	2	7	762.786	295.218	534.881	200.571	14.7619	8.78571	23.5476
455	2	7	800.167	474.001	529.143	211.095	30.0238	25.8095	56.0238
456	2	7	716.071	339.923	465.81	221.452	20.4524	4.7381	25.2381
457	2	7	788.69	697.605	490.405	233.667	31.9524	29.0238	61
458	2	7	751.119	288.374	538.429	185.833	18.4762	4.88095	23.3571
459	2	7	836.881	226.341	635.929	181.429	13.9286	2.7619	16.7381
460	2	7	739.048	867.413	444.738	238.024	27.381	24.7143	52.2143
461	2	6	728.694	953.142	395.833	245.167	43.5556	40.4444	84.1111
462	2	7	791.024	513.118	530.833	196.643	28.3333	32.119	60.5476
463	2	7	778.429	449.248	555.119	177.143	26.0476	17.1429	43.3095
464	2	6	844.972	519.516	546.972	252.972	24.9167	16.5833	41.5278
465	2	7	832.119	964.561	509.5	249.952	32.0714	36.881	68.9762
466	2	6	753.611	527.046	527.472	172.889	30.9722	19.3611	50.3889
467	2	6	881.278	625.277	561.194	259.694	30.3611	25.6944	56.1389
468	2	6	872.5	488.431	537.056	282.389	30.5833	18.0278	48.6389
469	2	6	781.778	569.043	484.556	237.694	37.1667	17.7778	55.1111
470	2	7	862	269.507	634.786	196.905	20.0238	7.04762	27.0952
471	2	7	768.929	229.708	621.619	121.833	17.8095	5.85714	23.6667
472	2	7	821.476	718.622	478.595	246.024	64.4762	29.0714	93.7143
473	2	7	775.69	372.657	568.048	166.429	21.9048	16.5476	38.4762
474	2	7	806.143	1045.86	501.238	219.762	36.0952	46.2619	82.4048
475	2	6	825.472	736.488	473.75	255.694	57.0833	35.3889	92.6389
476	2	7	822.929	524.219	544.81	219.786	31.0238	24.0238	55.0952
477	2	6	829.583	440.58	602.75	182.611	26.6389	14.7778	41.4722
478	2	6	807.583	441.595	522.944	239.111	27.2222	14.6667	41.9444
479	2	7	840.262	753.679	539.714	226.381	41	29.881	70.881
480	2	6	809.111	362.873	567.722	204.917	20.0556	12.9444	33.0556
481	2	7	790.524	931.135	448.548	245.595	48.881	44.6429	93.619
482	2	5	800.633	333.884	574.667	185.133	28.4333	9.46667	38
483	2	5	841.4	402.669	550.5	245.133	31.1333	10.7333	41.9333
484	2	7	829.119	1223.45	460.429	243	55.1667	67.2857	122.595
485	2	6	753.944	576.03	516.389	176.972	29.0556	28.8056	57.9167
486	2	6	763.917	399.92	531.167	194.667	25.9167	9.61111	35.5556
487	2	7	777.738	417.018	503.857	229.31	30.1905	11	41.2619
488	2	7	782.881	747.305	504.857	187.881	48.7857	38.9762	87.8571
489	2	6	757.5	678.488	454.472	223.556	49.3889	26.5833	76.0556
490	2	7	774.976	723.542	477.214	201.738	59.2857	34.1905	93.5476
491	2	7	818.405	1147.02	499.262	203.857	48.0238	64.8095	112.976
492	2	7	781.5	387.863	556.238	180.095	22.0952	19.9048	42.0714
493	2	7	788.095	395.437	524.286	220.952	27.8333	12.0476	39.9286
494	2	6	849.806	1293.43	471.111	223.389	69.6111	83.1389	152.917
495	2	7	828.405	845.958	520	200.286	53.0714	52.1429	105.357
496	2	5	858.067	675.674	476.6	304.867	47.2333	24.7667	72.0333
497	2	7	772.976	684.498	473.071	218.405	42.7143	36.1429	78.9762
498	2	7	801.476	726.598	456.571	255.643	48.1905	37.3095	85.6667
499	2	5	792.033	577.594	510.6	209.7	40.7333	27.7333	68.5667
500	2	7	774.048	817.586	477.881	220.762	36.119	36.1905	72.381
501	2	7	689.048	326.783	509.286	143.905	23.2857	10.4762	33.8333
502	2	6	778.75	779.079	486.806	209.389	31.1944	48.0833	79.3333
503	2	5	824.2	662.24	580.033	186.933	25.8	28.4	54.2
504	2	6	762.472	647.81	446.861	238.194	50.1111	23.9444	74.1944
505	2	7	849.69	524.885	563.905	210.619	49.7619	22.3333	72.1429
506	2	4	758.875	610.612	458.708	221	53.375	22.2083	75.75
507	2	5	619.167	1219.21	363.833	158.567	38.7667	55.1	94
508	2	6	741.056	666.736	455.139	204.222	55	24.1944	79.3889
509	2	7	788.381	484.358	502.238	236.476	31.1905	15.0238	46.2857
510	2	7	775.524	674.236	451.81	247.69	44.5714	28.5714	73.2857
511	2	7	730.19	741.886	384.095	264.976	56.381	21.6429	78.0714
512	2	5	694.933	645.616	449.533	168.7	43.8333	30.5	74.4667
513	2	7	824.381	678.636	500.429	239.024	44.8095	35.9762	80.9286
514	2	7	661.119	802.811	393.595	181.405	52.119	31.5	83.8095
515	2	7	741.071	569.853	496.595	179.881	34.2619	27.4762	61.7857
516	2	7	769.714	683.975	455.024	237.857	38.2619	35.5	73.8333
517	2	6	705.083	905.896	369.167	233.028	57.8056	42.7222	100.694
518	2	6	815.444	662.869	515.278	216.972	49.8056	29.8333	79.8333
519	2	7	758.476	1426.36	388.381	238.452	54.5238	73.0476	127.762
520	2	6	798.028	724.388	471.833	241.111	48.8611	33.5	82.4444
521	2	7	858.571	587.88	533.619	258.643	38.2857	24.6429	62.9762
522	2	6	733.833	684.023	449.139	199	50.5	32.4444	83.0833
523	2	7	777.238	705.469	489	214.476	39.9286	31	71.0238
524	2	7	769.262	768.035	472.524	207.071	50.4762	37.119	87.6429
525	2	6	791.417	465.148	532.333	209.167	31	16.5	47.5556
526	2	6	645.278	412.154	481.556	127.5	19.6944	14.0833	33.7778
527	2	7	802.667	632.451	512.786	208.619	38.6429	39.7857	78.4762
528	2	4	683.5	545.824	441.125	181.625	31.625	26.4167	58.125
529	2	7	794.69	780.732	451.762	258.262	44.7619	36.2143	81.1905
530	2	7	764.048	462.154	512.881	197.857	31.4762	19.3333	50.8333
531	2	7	783.905	610.74	481	226.929	45.6905	27.7143	73.4286
532	2	5	794.2	512.398	484.133	253.533	35.1667	18	53.2
533	2	7	662.524	742.297	442.143	153.357	30.3333	34.119	64.5952
534	2	7	848.405	573.937	501.81	281.548	43.8571	17.619	61.619
535	2	4	874.333	1028.86	486.792	281.083	53.5	49.6667	103.25
536	2	6	688.444	515.725	446.639	185.75	31.3889	21.8611	53.3333
537	2	7	814.452	618.072	526.452	200.262	50	34.381	84.5238
538	2	7	798.214	590.981	480.548	242.81	46.1429	25.2381	71.4286
539	2	7	794.048	555.849	459.238	271.167	40.5714	19.381	60.0238
540	2	7	841.19	305.621	616.548	195.643	16.881	8.78571	25.6667
541	2	7	816.619	484.925	513.405	245.024	37.5	16.8571	54.4762
542	2	3	782.889	792.07	405.167	282.722	58.5	33.2778	92
543	2	7	854.619	337.695	623.214	193.214	21.7143	13.1905	34.9286
544	2	7	819.381	631.876	499.357	245.024	39.0952	32.7381	71.8333
545	2	6	783.167	292.332	562.806	189.333	21.1667	5.97222	27.1944
546	2	3	835.778	807.599	487.167	260.778	49.6111	34.8889	84.5556
547	2	6	802.5	643.632	524.694	205.111	39.4722	29.8333	69.3333
548	2	5	805.833	456.68	564.333	190.333	29.9667	18.2333	48.2667
549	2	7	814.048	514.342	536.762	209.81	43.3333	20.7857	64.3095
550	2	4	823.5	395.157	558.167	217.167	29.875	14.4167	44.3333
551	2	7	792.452	408.637	536.095	215.905	22.5238	14.0952	36.619
552	2	7	820.333	626.061	497.31	248.738	45.3333	24.5714	69.9524
553	2	6	805.694	645.245	451.667	274.944	45.0833	30.0278	75.25
554	2	7	776.667	534.361	486.405	244.31	26.5952	16.0476	42.6429
555	2	6	798.333	556.778	496.889	232.861	44.25	21.2778	65.5556
556	2	6	794.194	498.596	487.278	249.667	35.9167	17.5556	53.5
557	2	6	747.944	398.084	501.25	206.972	25.75	10.8889	36.6667
558	2	7	738.071	458.547	474.524	216.833	32.119	11.5952	43.8095
559	2	5	806.3	712.071	461.367	259.867	51.8667	29.5333	81.5667
560	2	7	745.881	491.863	485.762	202.643	32.6667	21.7619	54.5476
561	2	6	695.417	429.346	489.222	172.139	20.5833	10.5833	31.1667
562	2	7	770.952	586.916	476.143	222.738	50.381	18.6667	69.119
563	2	6	712.417	862.405	405.167	238.139	32.5278	33.3056	65.8611
564	2	3	712.556	301.456	500.389	183.889	20	5.22222	25.2222
565	2	5	748.9	1496.99	461.8	172.133	50.9333	61.7	112.767
566	2	6	803.917	590.157	519.139	209.417	43.9167	28.5278	72.5278
567	2	4	812.833	845.387	446	252.125	73.875	37.8333	111.75
568	2	7	799.333	655.533	517.762	193.262	49.0238	36.2857	85.4048
569	2	6	732.778	646.832	500.306	170.417	30.0833	29.0278	59.1389
570	2	7	741.333	586.677	492.119	186.5	33.0952	26.7619	59.9524
571	2	4	747.958	445.638	529.875	173.25	29.3333	13.5417	42.9583
572	2	5	736.3	822.701	365.3	281.567	45.1667	39.9667	85.2
573	2	4	714.667	728.085	382.083	258.625	47.5417	22.3333	70
574	2	6	802.639	582.968	491.139	251.833	33.1389	22.5556	55.8333
575	2	7	790.262	642.202	490.595	239.952	29.3333	26.619	56
576	2	7	857	708.839	586.31	207.19	29.9048	30.4286	60.4286
577	2	6	693.056	752.687	413.944	177.111	68.6111	31.1389	99.8889
578	2	6	768.278	386.432	526.833	199.611	27.7778	10.9444	38.7778
579	2	7	672.31	331.352	475.786	163.19	20.6905	9.28571	30.0476
580	2	7	825.119	364.664	628.095	149.762	30.1905	14.8333	45.0714
581	2	7	827.762	819.766	447.619	270.738	57.7857	47.8333	105.738
582	2	5	773.267	234.498	603.633	149.133	14.1667	4.53333	18.7
583	2	6	800.694	398.372	509.583	249.389	28.5833	9.61111	38.25
584	2	7	760.071	338.703	522.119	206.952	21.4762	6.97619	28.4762
585	2	7	774.31	558.333	499.238	206.643	45.0714	20.8333	65.9048
586	2	4	734.5	461.994	438.917	250.125	33.1667	8.70833	41.9167
587	2	7	744.714	430.002	489.262	207.952	32.2381	11.881	44.1667
588	2	7	851	580.474	521.31	271.476	35.3333	18.9048	54.2381
589	2	5	772.9	812.694	420.867	245.767	67.5333	35.9333	103.567
590	2	7	831.762	299.288	601.452	198.167	23.5952	6.02381	29.7381
591	2	6	759.417	395.508	505.528	215.556	27.0556	8.05556	35.2222
592	2	6	847.361	607.912	551.417	212.917	51.0278	28.6667	79.8056
593	2	7	848.286	485.104	580.357	210.429	33.0476	21.119	54.1905
594	2	4	705.083	642.349	480.833	174.833	26.9583	20.625	47.625
595	2	7	797.5	768.539	470.81	230.143	53.6667	39.6429	93.4524
596	2	7	717.071	248.127	557.19	138.881	15.5238	3.69048	19.2143
597	2	7	752.857	557.585	505.19	189.048	34.6905	20.5952	55.4048
598	2	7	733.452	850.705	449.929	213.357	32.0952	34.5714	66.7857
599	2	7	819.5	406.288	514.452	263.429	30.3571	7.66667	38.0714
600	2	7	831.095	571.281	490.857	275.286	40.2857	20.5476	60.8571
601	2	7	766.262	570.579	465.405	238.238	28.9524	29.2381	58.2143
602	2	7	789.167	507.457	499.667	231.524	40.4048	14.9048	55.3571
603	2	7	797.476	670.52	449.833	261.548	53.7619	28.0476	81.9048
604	2	6	792.306	878.641	512.417	194.806	38.7778	43.3611	82.1944
605	2	7	808.571	599.676	523.905	203.976	48.5714	28.3095	76.9524
606	2	7	824.952	867.489	455.714	250.857	58.2381	55.7143	114.119
607	2	7	806.881	328.092	577.595	194.143	22.2143	9.2381	31.5476
608	2	7	778.786	682.466	540.5	177.119	38.5238	19.7619	58.3095
609	2	7	848.952	308.458	601.214	211.619	26.0952	6.59524	32.7381
610	2	6	757.361	702.56	433.861	250.972	41	27.7778	68.8611
611	2	6	773.667	761.711	417.889	263.25	53.8333	35.25	89.1111
612	2	5	763.133	392.931	544.167	169.833	33.9667	12.6333	46.7
613	2	7	771.214	717.869	449.286	244.881	45.7857	27.7381	73.6905
614	2	6	851.722	404.718	554.389	247.306	33.6111	12.4722	46.1667
615	2	3	635	721.488	392.889	154	52.3889	32.7778	85.1667

## Sheet: Week-by-week 10 hour criteria
ID	Week	Valid_days	Wear_min	CPM	SED	LPA	MPA	VPA	MVPA
1	1	7	747.238	792.169	425.905	226.548	49.5238	42.0238	91.5476
2	1	4	770.833	595.658	459.75	237.625	47.5833	22.7083	70.2917
3	1	7	739.929	423.689	526.833	161.833	31.2619	17.4524	48.7143
4	1	7	803.333	464.879	541.81	201.667	33.0714	22.5952	55.6667
5	1	7	774.119	456.312	563.5	152.238	29.9048	26.0476	55.9524
6	1	6	756.917	497.71	476.194	225.361	44.1944	8.77778	52.9722
7	1	7	810.405	395.982	550.167	213.833	28.0714	15.381	43.4524
8	1	6	854.083	425.604	586.25	209.778	37.25	17	54.25
9	1	4	782.083	427.147	538.833	187.833	33.0417	19.2917	52.3333
10	1	7	776.667	540.22	489.881	219.548	36.4762	27.0238	63.5
11	1	7	757.762	591.803	493.095	194.071	36.5476	31.3333	67.881
12	1	5	748.467	689.947	425.167	240.833	43.5333	35.6667	79.2
13	1	7	770.381	482.152	514.548	197.643	34.9286	20.3095	55.2381
14	1	7	747.905	645.479	457.476	219.31	37.9286	30.2857	68.2143
15	1	7	818.357	516.887	501.881	254.476	39.5476	18.6905	58.2381
16	1	3	804.444	343.079	597.778	169.389	22.6667	12.0556	34.7222
17	1	7	793.286	486.81	543.524	189.976	38.8333	18.4762	57.3095
18	1	6	840.5	799.427	490.667	242.306	55.1667	49.3056	104.472
19	1	7	744.976	565.106	458.19	221.405	41.2619	21.3571	62.619
20	1	6	807.111	610.829	477.722	253.472	47.8333	24.7778	72.6111
21	1	6	811.083	527.594	574.694	168.556	33.1111	31.9444	65.0556
22	1	7	775.548	403.384	486.857	250.405	26.4286	8.33333	34.7619
23	1	7	826.619	427.967	590.643	187.429	29.0476	17.2857	46.3333
24	1	7	749.786	534.284	435.619	255.714	39.5952	15.5	55.0952
25	1	5	806.2	720.681	494.267	215.367	60	34.2667	94.2667
26	1	7	829.429	310.223	588.548	208.524	19.9048	8.7619	28.6667
27	1	5	772.433	498.884	505.233	213.267	32.9333	17.7667	50.7
28	1	7	792.881	552.284	485.143	239.976	43.5952	20.6429	64.2381
29	1	7	793.762	619.354	471.357	255.69	37.4762	25.5238	63
30	1	6	804.75	605.476	489.056	234.167	53.1111	25.1111	78.2222
31	1	7	818.738	378.101	542.143	236.69	26.4524	10.0476	36.5
32	1	5	841.133	552.191	545.3	228.967	39.1	24.3333	63.4333
33	1	7	784.929	489.654	501.976	231.357	34.7381	13.8095	48.5476
34	1	6	731.444	539.174	493.111	182.5	28.2222	24.3333	52.5556
35	1	6	788.417	589.341	441.944	273.806	52.5	16.4722	68.9722
36	1	7	789.571	455.481	525.929	205.857	37.7857	17.0238	54.8095
37	1	4	811.75	562.773	503.833	237.083	48.3333	19.0417	67.375
38	1	5	750.033	802.085	371.2	280.833	64.6333	30.3333	94.9667
39	1	6	839.75	611.698	475.361	278.861	61.3889	20.6389	82.0278
40	1	7	838.286	630.252	439.071	315.452	54.9286	24.0952	79.0238
41	1	7	844.762	469.406	515.929	275.071	39	11.0476	50.0476
42	1	7	807.238	386.689	578.524	175.929	34.8571	15.0714	49.9286
43	1	7	770.5	569.475	475.643	230.929	35.1429	25.9048	61.0476
44	1	7	796.286	458.677	511.19	230.881	35.0476	15.4286	50.4762
45	1	5	734.667	333.791	495.767	208.833	20.5667	5.83333	26.4
46	1	5	812.1	379.609	577.067	193.133	23.1333	15.7667	38.9
47	1	6	808.083	538.397	536.444	201.972	40	26.4722	66.4722
48	1	7	792.857	437.288	529.81	212.262	34.7381	13.4524	48.1905
49	1	5	757.033	447.879	520.833	191.167	22.5667	20	42.5667
50	1	5	792.467	586.039	508.1	209.3	52.9667	19.5	72.4667
51	1	5	819.433	464.774	554.067	210.6	40.7667	12.1	52.8667
52	1	6	783.583	477.842	514.806	216.472	30.1389	18.8611	49
53	1	6	808.972	435.916	531.778	230.472	27.3611	16.0556	43.4167
54	1	7	856.571	473.867	568.048	226.476	36.6667	21.9048	58.5714
55	1	7	844.333	395.302	588.952	205.571	32.2857	14.5476	46.8333
56	1	5	840.4	466.085	572.633	206.4	36.5667	21.6333	58.2
57	1	5	855.567	534.31	541.667	240.1	45.3667	24.3667	69.7333
58	1	6	797.111	407.321	535.972	216.056	27.1111	14.8056	41.9167
59	1	5	875.7	757.582	526.067	232.833	64.4	49.2667	113.667
60	1	5	791.333	789.668	448.767	249.9	43.5	45.9	89.4
61	1	7	788.548	400.302	535.143	208.667	27.5952	13.5	41.0952
62	1	7	850.333	383.541	539.476	273.833	22.8333	10.6429	33.4762
63	1	7	831.762	439.689	538.833	246.548	28.6667	13.9762	42.6429
64	1	3	783.278	377.448	525.944	208.333	34.1667	11.5	45.6667
65	1	7	858.143	538.095	511.452	282.333	38.5	21.4524	59.9524
66	1	5	779.3	744.056	448.967	234.067	55.4667	38.1	93.5667
67	1	7	788.929	550.926	508.976	215.071	35.2619	26.7381	62
68	1	4	762.458	378.924	517.208	200.125	29.75	11.9583	41.7083
69	1	5	765.2	571.961	480.5	220.167	36.8333	24.5667	61.4
70	1	4	770.083	540.19	454.542	255.917	34	21.6667	55.6667
71	1	5	784.867	361.204	548.3	194.567	23.9667	14.7	38.6667
72	1	7	761.024	457.611	486.952	222.262	36	12.6905	48.6905
73	1	4	833.417	444.535	576.667	198.583	39.3333	16.2917	55.625
74	1	5	904.4	348.931	641.567	216.733	28.0333	14.1	42.1333
75	1	6	732.556	545.462	433.889	238	38.1944	19.0556	57.25
76	1	7	825.357	575.028	520.571	234.262	40.8571	26.4762	67.3333
77	1	3	864.556	423.687	607	198.556	36.3889	19.3333	55.7222
78	1	5	687.1	374.566	493.9	155.433	28.9	6.8	35.7
79	1	6	802.861	549.245	486.5	252.722	37.8056	21.9444	59.75
80	1	6	791.972	458.725	489.361	253	31.0833	14.3333	45.4167
81	1	6	803.194	472.644	495.194	252.639	40.1111	11.5833	51.6944
82	1	6	713.917	571.18	469.806	181.472	31.1667	28.2222	59.3889
83	1	7	782.786	440.089	511.5	222.143	34.881	10.5714	45.4524
84	1	7	827.952	914.541	426.31	303.048	45.7381	48.5	94.2381
85	1	5	769.233	721.931	483.567	186.6	50.9333	45.5667	96.5
86	1	7	748.786	266.299	546.357	176.786	18.6667	3.7381	22.4048
87	1	7	761.81	440.477	528.357	182.167	35.9762	12.9286	48.9048
88	1	7	832.786	550.585	511.405	244.738	55.1905	17.6667	72.8571
89	1	6	820.778	453.641	553.472	211.472	34.1944	18.2222	52.4167
90	1	7	777.048	528.056	552.19	150.286	36.5952	35.4048	72
91	1	7	813.952	395.138	526.143	246.786	26.8333	11.0952	37.9286
92	1	6	753.278	300.979	557.139	164.861	21.2222	7.75	28.9722
93	1	4	729.875	390.794	530.292	156.167	26.0417	14.625	40.6667
94	1	7	751.571	602.192	483.857	199.071	34.7857	31.2143	66
95	1	6	745.056	447.458	479.861	215.75	31.1944	14.8333	46.0278
96	1	5	729.333	824.896	392.367	235.1	57.5667	41.0333	98.6
97	1	6	745.5	589.128	474.583	194.528	49.8889	23.4167	73.3056
98	1	7	840.048	519.457	534.833	247.69	30.7619	23.119	53.881
99	1	6	830.944	604.44	553.861	202.694	36.75	34.9167	71.6667
100	1	7	773.429	419.923	532.071	190.905	34.6905	13.0476	47.7381
101	1	7	818.548	436.503	512.167	253.881	36	12.9286	48.9286
102	1	7	808.81	599.393	450.048	292.429	41.8095	20.6905	62.5
103	1	4	814.667	341.114	540.417	242.208	23.5	5.20833	28.7083
104	1	6	775.75	451.78	499.25	227.389	32.3056	13.8611	46.1667
105	1	7	800.262	706.27	455.214	254.524	58.6429	28.881	87.5238
106	1	5	798.7	409.654	532.4	216.9	32.3333	13.3333	45.6667
107	1	6	814.389	551.047	528.139	214.5	40.8889	27.5833	68.4722
108	1	6	796.056	555.877	483.917	246.389	41.9167	20.6111	62.5278
109	1	5	748.133	388.575	507.233	200.7	25.8	11.4	37.2
110	1	7	757.786	340.944	508.81	219.405	21.4762	5.33333	26.8095
111	1	3	730.222	812.211	444.556	211.444	33.4444	37.8889	71.3333
112	1	7	800.905	586.966	499.048	228.857	41.8333	28.0238	69.8571
113	1	4	788.125	466.152	502.667	234.833	33.8333	14.1667	48
114	1	7	748.738	469.485	474.262	220.69	34.9048	15.381	50.2857
115	1	6	848	628.993	492.944	276.833	44.4444	29.8333	74.2778
116	1	6	843.806	659.204	493.167	262.639	53.1111	30.9444	84.0556
117	1	6	813.639	281.395	582.944	204.694	17.25	5.47222	22.7222
118	1	7	869.048	593.786	558.738	225.452	49.8571	31.8571	81.7143
119	1	7	767.095	494.07	492.429	208.69	47.5476	15	62.5476
120	1	7	749.524	483.753	499.738	195.405	32.5952	19.4762	52.0714
121	1	6	797.472	512.981	499.861	232.528	48.2222	13.6389	61.8611
122	1	5	674.7	485.896	441.8	186.467	28.9	15.4333	44.3333
123	1	5	751.333	540.402	447.833	244.6	41.6333	14.6333	56.2667
124	1	6	832.472	515.717	523.194	246.111	45.7778	14.3889	60.1667
125	1	6	807.028	713.366	475.583	233.917	57.5833	37.0833	94.6667
126	1	7	761.405	451.768	478.167	238.667	30.7619	11.3333	42.0952
127	1	4	738.417	499.513	503.333	168.792	43	20.5833	63.5833
128	1	7	822.024	405.249	532.19	243.738	34.6667	8.40476	43.0714
129	1	5	792.033	396.015	554.867	188	34.6667	11.9667	46.6333
130	1	5	759.967	538.631	487.933	201.867	52	15.4667	67.4667
131	1	7	814.762	305.916	622	157	23.381	10.0952	33.4762
132	1	7	746.524	434.422	505.429	195.452	32.0714	10.9048	42.9762
133	1	7	791.119	680.545	486.5	210.238	54.5238	37.1905	91.7143
134	1	5	813	466.962	574.633	175.8	35	24.6	59.6
135	1	7	788.762	572.554	509.429	213.595	34.0476	28.7381	62.7857
136	1	7	673.738	451.771	464.429	156.071	35.881	14.381	50.2619
137	1	4	716.375	613.619	449.333	197.75	43.625	23.2917	66.9167
138	1	4	803.667	638.046	487.917	229.25	49.9583	32.625	82.5833
139	1	7	866.643	534.419	557.143	235.405	42.619	27.619	70.2381
140	1	6	789.139	621.014	499.139	210.417	43.7222	33.3056	77.0278
141	1	7	768.048	843.083	422.571	235.19	63.4762	43.2857	106.762
142	1	7	789.667	452.963	480.714	265.429	31.9762	7.78571	39.7619
143	1	7	826.357	652.724	511.095	220.024	59.2381	33.119	92.3571
144	1	7	774.19	656.429	482.595	196.905	63.619	28.2143	91.8333
145	1	7	835.595	325.91	569.048	235.238	20.5952	6.85714	27.4524
146	1	7	681.333	561.269	393.571	233.476	35.1667	15.7619	50.9286
147	1	7	846.357	451.448	544.119	247.452	31.9048	19.0714	50.9762
148	1	6	712.278	345.196	499.806	177.472	21.9444	10.4722	32.4167
149	1	6	777.806	485.139	546.194	165.5	41.1389	22.7222	63.8611
150	1	6	759.528	484.765	483.361	222.972	33.6944	15.9167	49.6111
151	1	6	857.278	371.374	603.694	207.694	30.1111	12	42.1111
152	1	6	775	595.575	500.083	194.194	52.0833	26.1389	78.2222
153	1	4	773.042	418.788	532.708	189.583	37.9167	10.375	48.2917
154	1	6	813.333	403.651	550.778	213.583	33.6667	12.6667	46.3333
155	1	5	747.367	616.109	464.4	206.867	48.1333	25.4333	73.5667
156	1	6	753.667	270.696	573.917	149.639	18.4167	8.66667	27.0833
157	1	7	796.262	402.386	515.595	234.952	32.1667	10.3095	42.4762
158	1	5	774	652.679	507.867	183.267	45.4	34.4333	79.8333
159	1	7	824.81	615.885	479.571	266.524	50.2143	24.8571	75.0714
160	1	6	758.306	295.369	548.472	177.778	23.5833	5	28.5833
161	1	4	743.708	634.994	484.667	178.958	42.4583	35.0833	77.5417
162	1	7	789.238	821.268	442.571	237.929	58.619	47.3333	105.952
163	1	6	781.861	655.633	443.861	260.167	54.6389	19.8611	74.5
164	1	4	820.417	844.431	487.083	214	53.9167	61.5417	115.458
165	1	4	771	601.077	473.167	218.25	56.8333	19.375	76.2083
166	1	7	764.857	560.146	510.643	190.952	42.9524	17.9286	60.881
167	1	6	770.389	623.265	457.083	233.889	51.3611	24.8889	76.25
168	1	4	841.042	557.132	507.75	262.417	42.5417	24.3333	66.875
169	1	4	807.083	714.886	437.792	279.625	53.25	32.5417	85.7917
170	1	5	792.433	560.621	499.367	223.667	41.1667	24.9667	66.1333
171	1	5	816.733	642.389	459.133	278.4	47.5333	28.3333	75.8667
172	1	5	713.633	689.833	411.033	227.133	37.4667	34.7333	72.2
173	1	6	737.722	543.167	434.528	246.389	31.5278	21.8611	53.3889
174	1	6	842.722	611.523	554.306	208.111	39.5	37.4167	76.9167
175	1	5	792.133	426.431	532.833	207	35.5	14.2667	49.7667
176	1	6	748.333	541.865	503.167	179.806	31.3056	31.0556	62.3611
177	1	6	776.667	645.387	481.639	215.028	37.8889	38.7222	76.6111
178	1	5	806.633	516.243	503.767	242.367	38.8333	18.5667	57.4
179	1	6	848.194	616.847	507.361	262.944	43.0278	30.9444	73.9722
180	1	7	880.262	511.5	586.881	226.476	29.9524	33.3095	63.2619
181	1	4	824.042	435.435	543.708	228.75	30.7917	17.1667	47.9583
182	1	7	802.429	561.222	521	213.643	40.2143	24.881	65.0952
183	1	6	816.472	502.576	516.806	241.861	34.9444	19.6111	54.5556
184	1	5	803.367	403.856	540.067	219.233	31.2667	9.6	40.8667
185	1	7	797.429	461.895	532.262	208.476	36.3333	17.6429	53.9762
186	1	7	873.048	572.346	542.643	246.81	55.7381	24.1667	79.9048
187	1	5	831.133	402.515	569.8	209.867	33.8667	14.5	48.3667
188	1	6	784.222	389.08	526.056	216.75	24.4167	13.7778	38.1944
189	1	4	826.75	463.43	562.417	205.75	33.875	21.2083	55.0833
190	1	6	761.5	495.692	499.083	203.889	34.7778	21	55.7778
191	1	5	714.933	400.367	496.833	176.267	24.3333	14.4667	38.8
192	1	6	796.75	599.376	467.528	253.833	48.4722	23.3889	71.8611
193	1	7	806.595	480.055	519.143	225.048	41.4048	16.8571	58.2619
194	1	6	730.194	555.923	413.917	256.472	36.0278	19.7778	55.8056
195	1	3	1015.17	428.22	720.944	224.444	43.1667	23	66.1667
196	1	5	762.867	571.025	456.033	238.9	49.2	15.8667	65.0667
197	1	6	764.417	382.358	514.528	211.278	28.9722	7.22222	36.1944
198	1	4	789.792	321.498	551.417	204.167	20.5833	9.5	30.0833
199	1	6	721.222	504.213	459.528	206.361	30.9722	21.3333	52.3056
200	1	6	827.75	395.407	574.583	203.972	31.9444	14	45.9444
201	1	7	807.071	368.203	566.238	200.5	29.6667	8.07143	37.7381
202	1	7	880.595	511.971	520.405	295.667	42.4524	18.4762	60.9286
203	1	5	739.367	416.212	490.067	205.367	27.3333	13.8667	41.2
204	1	5	677.133	456.012	453.433	175.867	32.9	12.7667	45.6667
205	1	5	863.967	284.61	635.2	194.967	27.8333	3.1	30.9333
206	1	6	710.167	376.295	485.222	191.167	23.4444	7.30556	30.75
207	1	7	805.024	424.715	586.095	164.976	26.2381	25.2619	51.5
208	1	6	814.472	478.509	528.694	234.444	28.25	19.5833	47.8333
209	1	4	744.125	353.983	568.25	132.583	20.9583	19.7917	40.75
210	1	5	785.1	762.624	435.367	250.9	56.3333	39.0333	95.3667
211	1	4	818.875	567.544	499.458	248.042	39.3333	29.0833	68.4167
212	1	4	834.458	438.041	559.75	222.917	32.3333	16.5	48.8333
213	1	6	718.306	269.24	531.111	164.528	14.4167	5.88889	20.3056
214	1	7	800.167	436.206	522.952	224.333	36.0238	12.9286	48.9524
215	1	7	832.31	405.67	564.452	226.119	25.4524	12.7143	38.1667
216	1	7	826.976	497.567	534.333	224.786	40.3333	23.881	64.2143
217	1	6	832.944	381.352	563.056	225.944	24.7778	15.4444	40.2222
218	1	7	850.381	404.528	600.333	202.286	24.6667	19.3095	43.9762
219	1	3	851.722	524.842	541.167	237.056	49.8889	20	69.8889
220	1	5	707.867	669.525	450.4	193.133	32.8	28.4667	61.2667
221	1	7	831.667	364.469	530.881	267.762	24.4286	5.11905	29.5476
222	1	4	763.667	470.545	470.375	241.958	33.5417	14.1667	47.7083
223	1	3	833.611	392.692	557.833	231.833	29.7222	10.8889	40.6111
224	1	7	769.167	485.279	499.429	210.786	37.7381	18.0476	55.7857
225	1	6	768.167	389.528	497.222	232.278	25.8611	9.83333	35.6944
226	1	7	824.905	563.834	515.119	237.238	47.4286	22.1905	69.619
227	1	7	799.405	516.248	559.167	173.81	32.2381	31.2381	63.4762
228	1	6	827.361	382.101	587.111	195.528	30.3056	11.8333	42.1389
229	1	4	717	428.869	466.708	206.542	33.3333	8.08333	41.4167
230	1	5	750.067	473.413	500.767	193.3	35.6667	17.4	53.0667
231	1	6	808.417	455.893	523.889	231.389	38.3611	11.6389	50
232	1	5	812.367	641.982	448.533	281	55.2	23.6667	78.8667
233	1	7	795.048	291.887	566.143	197.81	20.7619	6.66667	27.4286
234	1	3	791.056	584.998	447.056	268.722	52.8889	17.9444	70.8333
235	1	5	847.767	519.171	483.767	302.467	42.2	14.8	57
236	1	4	802.583	309.998	584.167	184.458	26.2917	5.04167	31.3333
237	1	6	813.444	645.248	455.75	270.833	58.1667	25	83.1667
238	1	6	829.556	334.407	604.139	182.889	27.5833	11.5	39.0833
239	1	7	766.476	609.648	482.286	202.571	48.3571	30.119	78.4762
240	1	7	809.405	371.646	576.833	185.286	28.6429	16.0476	44.6905
241	1	7	822.833	410.696	517.024	261.81	24.5476	14.7381	39.2857
242	1	4	765.708	539.099	477.542	225.875	40.375	18.6667	59.0417
243	1	7	751.595	371.405	499.429	217.714	21.5952	9.33333	30.9286
244	1	6	745.722	398.783	497.333	205.861	27.9444	11.3611	39.3056
245	1	7	782.405	522.77	479.976	236.405	45	17.0952	62.0952
246	1	5	750.233	588.098	451.267	228.033	48.3	19.4667	67.7667
247	1	7	755.31	437.229	494.19	213.571	31.6429	12.6905	44.3333
248	1	7	760.452	452.386	522.31	187.667	33.8333	14.3333	48.1667
249	1	6	747.694	357.041	481.167	240.056	19.4167	3.69444	23.1111
250	1	5	768.9	467.208	480.2	238.9	35.5333	11.6667	47.2
251	1	7	793.381	367.169	531	224.738	25.4762	8.64286	34.119
252	1	3	832.556	411.674	567.833	214.056	33.6111	14.3333	47.9444
253	1	5	698.4	413.486	471.2	184.833	29.2	9.93333	39.1333
254	1	5	722.633	409.128	465.467	218.167	26.6667	9.43333	36.1
255	1	5	759.033	559.514	442.333	255.6	42.6667	15.4667	58.1333
256	1	4	773.875	538.896	482.958	225.292	41.625	20.2917	61.9167
257	1	6	786.361	339.534	548.75	199.889	28.1111	6.72222	34.8333
258	1	7	780.333	515.095	497.738	222.738	34.3571	22.7143	57.0714
259	1	5	781.867	665.707	386.567	318.067	52.4667	20.2	72.6667
260	1	4	772.625	686.353	411.458	286.125	44.2083	27.0833	71.2917
261	1	7	789.143	156.583	634.929	142.143	7.97619	1.69048	9.66667
262	1	6	836.722	368.973	572.917	217.917	32	10.3056	42.3056
263	1	3	806.833	594.959	494.167	228.667	55.8889	25.0556	80.9444
264	1	6	797.361	619.2	466.25	252.889	46.9167	27.1944	74.1111
265	1	6	786.75	769.073	476.583	206.694	55.7778	45.0833	100.861
266	1	6	877	522.058	550.639	260.778	37.9444	23.0833	61.0278
267	1	5	823	485.529	527.1	244.4	31.8667	16.6	48.4667
268	1	5	923.167	375.022	628.6	250.333	28.6333	11.9	40.5333
269	1	7	801.714	537.411	543.214	193.095	35.5	27.1429	62.6429
270	1	7	817.31	691.327	486.952	243.214	47.9048	35	82.9048
271	1	5	919.4	524.404	625.2	220.3	42.5333	28.1	70.6333
272	1	7	794.69	487.44	504.714	238.69	31.7143	16.2619	47.9762
273	1	7	852.881	442.001	530.381	268.595	35.1667	14.2619	49.4286
274	1	4	779.958	584.69	472.083	237.25	43.6667	23.6667	67.3333
275	1	6	759.611	461.319	475.972	235.75	29.5556	14.6111	44.1667
276	1	6	895.667	605.213	558.639	251.667	47.25	34.1111	81.3611
277	1	5	797.133	491.358	511	223.733	46.4667	13.1	59.5667
278	1	5	792.3	525.76	523.8	202.9	48.0333	14.4667	62.5
279	1	3	710.333	454.271	520.444	127	32	28.9444	60.9444
280	1	7	797.738	488.667	540.786	194.286	41	18.9762	59.9762
281	1	6	781.694	329.995	577.583	161.861	27.3889	11.5	38.8889
282	1	5	780.6	497.381	541.233	180.733	33.6	22.5667	56.1667
283	1	4	756.292	523.438	443.292	257.75	35.9583	15.9167	51.875
284	1	4	900.833	568.198	570.292	237.167	61.9167	27.7083	89.625
285	1	4	765.125	594.479	474.208	215.625	48.375	24.0833	72.4583
286	1	5	810	503.295	538.467	215.9	33.1667	19.3333	52.5
287	1	6	803.417	360.09	545.806	218.389	28.1944	7.77778	35.9722
288	1	6	780.5	537.905	463.306	253.194	37.4722	22.5278	60
289	1	6	808.028	529.672	543.194	193.694	43.5833	24.6111	68.1944
290	1	7	829.524	538.171	548.238	212.5	40.2857	25.6905	65.9762
291	1	7	803.286	344.444	542.19	229.19	20.5714	7.7381	28.3095
292	1	7	802.143	410.562	507.595	250.381	29.619	10.7857	40.4048
293	1	7	786.071	584.29	445.905	271.333	45.119	20.2381	65.3571
294	1	5	753.133	348.505	550.067	162.833	29.1	8.23333	37.3333
295	1	6	730.111	618.708	465.389	196.917	40.7778	24.8611	65.6389
296	1	4	757.542	428.221	511.125	199.333	28.5	14.9583	43.4583
297	1	7	746.881	589.182	447.048	228.69	52.2619	16.1429	68.4048
298	1	6	764.306	561.216	468.083	227.694	51.5	14.1667	65.6667
299	1	4	727.625	331.945	509	186.25	23.9167	6.16667	30.0833
300	1	3	802.444	556.986	540.667	184	44.5	29.9444	74.4444
301	1	4	746	793.653	385.5	270.333	57.4167	29.3333	86.75
302	1	5	765.333	381.776	537.033	183.167	31.3	10.7	42
303	1	7	778.929	377.433	530.786	207.5	30.881	6.85714	37.7381
304	1	6	789.694	423.378	540.5	202.75	30.6111	13.1111	43.7222
305	1	6	789.417	460.43	532.75	197.028	40.5278	15.6667	56.1944
306	1	4	760.625	476.133	464.875	242.375	43.25	6.5	49.75
307	1	6	751.444	763.681	440.139	208.333	66	34	100
308	1	6	778.111	381.088	522.889	215.056	27.4722	9.47222	36.9444
309	1	5	757.267	407.526	474.633	245.867	22.8667	11.1333	34
310	1	4	714.667	604.401	481.583	161.208	39.7083	29.7917	69.5
311	1	6	916.278	295.999	711.75	162	29.9722	10.6111	40.5833
312	1	3	757.611	306.408	536.5	191	16.8889	9.44444	26.3333
313	1	6	817.417	387.481	544.722	229.583	29.9444	10.1111	40.0556
314	1	4	796.208	719.21	454.625	250	40.5417	47.0833	87.625
315	1	5	801.3	379.103	538.567	222.833	26.8333	10.3	37.1333
316	1	4	805	444.957	511.667	241.917	33.4583	14.0417	47.5
317	1	4	757.667	393.932	484.708	238.5	24	8.04167	32.0417
318	1	4	796.5	778.687	500.125	213.042	35.4167	45.0417	80.4583
319	1	6	734.778	346.323	520.833	177.917	25.2778	7.75	33.0278
320	1	6	719.389	362.009	491.278	191.194	26.7222	6.88889	33.6111
321	1	6	868.139	356.282	604.361	219.861	28.8056	11.4444	40.25
322	1	5	759.1	384.147	537.167	177.3	27.9333	14.0667	42
323	1	5	811.8	373.986	555.8	214.467	27.6	10.8333	38.4333
324	1	5	760.467	410.551	493.867	220.4	28.3	13.8	42.1
325	1	4	739.083	303.377	543.875	159.75	28.2083	4.08333	32.2917
326	1	4	792.333	455.44	512.542	224.958	35.4167	15.9583	51.375
327	1	5	801.2	352.998	555.433	206.267	29.2667	6.9	36.1667
328	1	5	743.433	437.385	515.567	174.167	33.6	17.3667	50.9667
329	1	3	807.667	222.517	594.222	194.778	12.8889	2.72222	15.6111
330	1	4	827.583	425.788	583.667	191.375	28.4167	20.625	49.0417
331	1	7	856.119	327.456	634.857	178.595	25.5	14.0952	39.5952
332	1	7	790.048	469.636	507.929	222.381	38.2143	17.8095	56.0238
333	1	3	815.222	403.142	578.056	185.889	26.7222	21.0556	47.7778
334	1	6	823.056	520.427	527.722	227.75	47.6389	17.1389	64.7778
335	1	6	826.389	429.964	550.972	225.028	30.75	16.4444	47.1944
336	1	7	757.238	502.129	536.119	157.357	35.0714	26.4762	61.5476
337	1	3	828.556	646.735	511.278	229.778	47.7778	36.1667	83.9444
338	1	5	826.533	422.954	555.933	220.133	29.6333	18	47.6333
339	1	7	787.548	601.099	494.095	216.048	46.0476	28.3571	74.4048
340	1	4	734.375	725.95	419.875	219.5	66.0833	25	91.0833
341	1	6	777.972	573.836	500.083	209.667	42.5278	22.3611	64.8889
342	1	7	794.381	642.108	474.071	241.524	44.6905	30.5952	75.2857
343	1	5	734.667	709.936	409.433	249.967	40.9667	30.5	71.4667
344	1	3	737.778	586.707	440.611	229.722	38.6667	25.5556	64.2222
345	1	6	787.056	358.027	563.917	185.083	21.7778	13.8889	35.6667
346	1	7	765.952	382.291	530.619	190.762	28.0476	13.1667	41.2143
347	1	6	697.194	711.248	422.972	192.028	49.8333	30.0278	79.8611
348	1	7	764.69	397.451	512.071	209.119	27.119	12.5952	39.7143
349	1	7	729.19	420.437	483.214	200.167	34.0952	9.16667	43.2619
350	1	5	748.2	695.983	473.467	188.567	44.3	38.9333	83.2333
351	1	3	699	575.708	466.278	162.889	41.0556	26.3333	67.3889
352	1	7	775.619	473.495	535.762	185.238	27.7381	23.5714	51.3095
353	1	6	794.111	418.938	529	220.639	27.8889	13.2222	41.1111
354	1	7	846.31	503.169	557.167	229.905	32.0238	23.4286	55.4524
355	1	6	738.472	512.608	484.611	196.083	34.9722	20.2222	55.1944
356	1	7	834.19	430.105	551.881	229.929	32.0238	16.1667	48.1905
357	1	7	808.405	571.386	534.762	203.31	35.0476	31.8571	66.9048
358	1	4	818.292	546.487	529.958	219.042	43	23.8333	66.8333
359	1	6	762.083	751.003	460.472	211.194	50.3333	37.6944	88.0278
360	1	6	802.639	499.233	522.306	218.556	43.2778	15.6667	58.9444
361	1	7	771.762	497.02	529.31	183.333	37.9524	18.3095	56.2619
362	1	5	735.3	418.822	490.233	200.233	28.4	13.2	41.6
363	1	5	760.7	354.633	531.467	195.567	19.3667	11.6667	31.0333
364	1	7	728.643	198.581	582.667	129	10.7619	4.04762	14.8095
365	1	6	744.917	367.936	482.889	227.75	23.2222	7.52778	30.75
366	1	6	764.278	521.865	505.056	201.861	30.6667	23.9444	54.6111
367	1	7	792.619	310.98	568.262	193.214	23.6905	5.30952	29
368	1	5	841.7	406.71	570.267	222.767	35.4	10.3333	45.7333
369	1	6	843.667	367.179	574.528	226.194	30.9722	8.80556	39.7778
370	1	6	779.028	644.113	402.167	307	46.0556	19.75	65.8056
371	1	3	810.944	502.865	446.167	318.222	30.3889	12.0556	42.4444
372	1	7	757.667	537.018	463.429	239.643	33.9762	17.8571	51.8333
373	1	5	745.3	379.964	543.633	158.367	32.4	9.03333	41.4333
374	1	7	779.333	369.491	531.929	200.976	30.381	13	43.381
375	1	6	809.75	296.074	607.778	168.111	24.6389	6.97222	31.6111
376	1	4	779.042	321.444	536.75	208.708	22.6667	7.125	29.7917
377	1	7	797.476	437.203	518.857	224.929	34.9286	15.3333	50.2619
378	1	7	768.119	435.141	535.833	179.381	32.6429	17.3333	49.9762
379	1	7	797.881	475.673	483.857	260.262	33.9286	15.9286	49.8571
380	1	6	817.222	402.09	538.722	231.806	34.8611	8.22222	43.0833
381	1	4	665.75	526.466	409.583	207.25	34.6667	11.75	46.4167
382	1	4	756.25	340.688	551.417	172.833	16.7917	11.75	28.5417
383	1	6	802.028	497.822	533.778	201.25	40.0278	24.3889	64.4167
384	1	3	766.056	347.833	562.667	164.056	27.7778	9	36.7778
385	1	3	744.556	300.474	525.167	193	17.3889	6.27778	23.6667
386	1	3	815.667	286.493	566.5	219.722	18.3333	6.5	24.8333
387	1	7	825.643	450.906	532.167	239.024	34	17.119	51.119
388	1	5	795.033	673.093	485.333	217.7	54.3	34.6667	88.9667
389	1	6	809.528	816.091	454.5	242.972	63.5278	45.2222	108.75
390	1	6	818.472	411.014	521.417	248.806	36.1944	8	44.1944
391	1	6	773.778	536.136	472.75	231.222	41.9444	24.4444	66.3889
392	1	6	832.972	378.571	584.806	203.361	27.8889	13.9444	41.8333
393	1	7	802	469.669	473.738	276.643	32.3333	15.2619	47.5952
394	1	5	848.567	744.067	479.8	263.6	62.6333	38.6	101.233
395	1	5	827.1	476.793	532.167	236.2	37.7333	17.7333	55.4667
396	1	6	787.806	480.26	509.472	217.833	45.0833	12.1944	57.2778
397	1	6	829.889	241.976	676.75	121.917	19.4167	9.41667	28.8333
398	1	3	781.222	536.749	479.389	239	44.7222	15.6111	60.3333
399	1	7	862.738	300.406	622.714	202.167	21.0238	11.9524	32.9762
400	1	7	807.81	532.306	527.381	214.524	32.7381	29.2619	62
401	1	7	879.214	421.94	595.405	228.143	38.7619	13.9762	52.7381
402	1	3	798.833	473.955	592.333	142.278	28.2778	33.5	61.7778
403	1	6	822	689.22	531.444	208.139	48.0556	31.9444	80
404	1	4	809.958	649.761	491.042	241.875	38.375	35.7917	74.1667
405	1	4	803.958	676.639	458.083	259.958	45.875	36.4583	82.3333
406	1	7	780.214	731.877	366.31	322.857	59.2857	26.7619	86.0476
407	1	5	833.7	488.572	524.167	254.1	33.4333	18.7667	52.2
408	1	5	807.167	548.699	493.933	245.3	39.8333	24.5	64.3333
409	1	7	852.952	310.102	608.738	213.595	20	7.02381	27.0238
410	1	6	731.556	288.172	509.389	197.139	17.0833	4.66667	21.75
411	1	3	899	700.207	531	254.111	69.6667	40.1111	109.778
412	1	7	803.024	567.304	501.738	230.452	40.8333	26.8095	67.6429
413	1	6	834.417	516.588	546.167	224.75	38.1111	21.75	59.8611
414	1	6	796.417	365.415	559.167	195.917	26.3056	12.8333	39.1389
415	1	3	844.778	496.65	534.722	246.667	38.7222	20.8889	59.6111
416	1	6	840.056	443.314	565.083	218.25	33.0833	20.3333	53.4167
417	1	3	749.667	558.371	471	210.278	41.1667	24.2778	65.4444
418	1	4	759.917	589.927	457.875	231.75	42.375	24.2083	66.5833
419	1	4	812.583	412.762	550.292	213.75	28.6667	15.6667	44.3333
420	1	6	851.833	323.825	668.917	136.028	28.4722	15.8889	44.3611
421	1	7	814.786	624.674	503.571	224.643	51.7619	31.5476	83.3095
422	1	6	893.944	582.361	571.306	237.5	55.1389	26.3611	81.5
423	1	6	757.556	558.886	498.917	194.944	33.1111	28.0833	61.1944
424	1	7	844.381	485.673	513.833	276.81	36.8333	13.5238	50.3571
425	1	7	801.238	461.332	518.31	229.786	35.4048	14.7857	50.1905
426	1	5	805.4	289.121	563	218.367	15.9667	4.96667	20.9333
427	1	7	786.262	344.015	542.167	210.69	21.6905	8.33333	30.0238
428	1	7	757.881	419.084	493.881	219.643	22.7143	18.0238	40.7381
429	1	6	758.417	458.708	465.806	245.5	30.4167	13.3889	43.8056
430	1	7	769.452	461.339	472.762	247.071	35.0714	10.9286	46
431	1	7	764.262	327.722	535.286	195.786	24.3571	5.54762	29.9048
432	1	7	791.31	359.136	541.333	217.619	22.6429	7.14286	29.7857
433	1	7	858.738	467.207	531.714	270.667	37.619	15	52.619
434	1	3	789.333	569.003	441.611	282.5	35.6667	24.8333	60.5
435	1	7	787.595	509.183	515.738	206.19	41.7381	21.5714	63.3095
436	1	7	780.81	359.849	541.119	197.5	32.2143	7.38095	39.5952
437	1	6	843.889	318.8	564	248.278	21.4167	6	27.4167
438	1	5	813.4	472.109	491.033	264.9	38.9333	13.7667	52.7
439	1	6	792.222	514.149	534.778	180.722	53.2778	20.2222	73.5
440	1	7	813.952	454.548	501.905	261.286	35.1667	12.0714	47.2381
441	1	6	840.028	476.355	499.778	285.361	38.9167	11.8333	50.75
442	1	6	801.278	434.566	479.278	277.861	30.2778	9.63889	39.9167
443	1	7	807.071	277.642	571.738	208.357	17.3095	6.21429	23.5238
444	1	6	800.944	307.464	599.028	165.944	24.5833	8.27778	32.8611
445	1	7	844.524	644.975	504.214	241.5	65.8333	29.4048	95.2381
446	1	5	827.267	400.695	551.7	225.867	33.8333	11.9333	45.7667
447	1	6	861.389	476.155	550.889	250.167	37.0556	19.5833	56.6389
448	1	5	841.533	766.933	472.133	270.967	61.8333	33.8667	95.7
449	1	6	822.417	519.453	512.583	252.389	34.3056	19.3889	53.6944
450	1	5	798.767	301.341	593.167	173.733	22	7.26667	29.2667
451	1	6	827.944	435.203	530.5	245.444	31.0833	16.8056	47.8889
452	1	7	766.738	407.526	500.381	227.19	26.9048	9.07143	35.9762
453	1	6	792.444	348.352	533.917	223.167	22.7222	9.33333	32.0556
454	1	4	738.667	511.262	474.042	211.083	27.5417	22.8333	50.375
455	1	7	810.024	348.027	579.167	190.19	25.2857	12.2857	37.5714
456	1	7	767.762	273.04	546.714	196.071	15.8333	5.69048	21.5238
457	1	7	812.095	645.822	470.81	258.857	50.8333	27.7619	78.5952
458	1	5	803.433	668.85	501.2	215.633	45.4333	37.8667	83.3
459	1	5	803.967	498.642	529.667	212.9	33.7	24.6333	58.3333
460	1	5	751.433	476.82	490.7	210.633	29.9	17.1	47
461	1	6	777.083	552.852	506.75	204.861	33.5556	29.1944	62.75
462	1	5	773.067	624.384	450.867	242.167	56.4	20.3667	76.7667
463	1	7	755.952	604.706	446.214	237.667	47.6667	21.0714	68.7381
464	1	4	746.125	752.811	409.25	244.083	58.4167	31.5	89.9167
465	1	7	802.81	594.064	494.381	240	39.5476	25.3095	64.8571
466	1	6	733.361	387.306	492.278	202.75	24.9722	10.2778	35.25
467	1	6	820.528	745.116	496.5	224.111	56.6667	40.1111	96.7778
468	1	7	827.952	624.314	541.405	203.048	45.0952	35.6667	80.7619
469	1	7	818.738	453.106	516.333	253.357	32	14.0476	46.0476
470	1	4	746.458	557.815	488.375	185.375	44.625	25.625	70.25
471	1	7	821.976	567.829	479.452	272.857	45.8333	19.6429	65.4762
472	1	7	768.119	568.377	502.5	198.786	35.8095	28.0714	63.881
473	1	6	794.667	528.448	498.667	235.278	35	22.2222	57.2222
474	1	5	798.467	301.46	591.933	178.033	17.2667	8.7	25.9667
475	1	4	739.125	914.964	441.542	195.333	46.75	51.8333	98.5833
476	1	7	775.714	390.096	530.405	207.5	25.4048	9.57143	34.9762
477	1	6	763.528	514.816	463.306	249.194	37.9167	10.3889	48.3056
478	1	3	733.444	553.637	461.778	201.5	47.9444	18.3333	66.2778
479	1	7	771.5	501.851	496.667	219.286	38.6429	14.0952	52.7381
480	1	5	706.7	594.388	447.733	190.167	40.7667	25.4333	66.2
481	1	7	806.119	496.541	513.214	230.286	49.2381	10.5238	59.7619
482	1	6	817.972	460.759	489.889	280.778	30.5278	11.9444	42.4722
483	1	6	870.5	540.621	530.694	269.694	43.5	21.8611	65.3611
484	1	4	798.25	495.31	506.833	233.458	45.4167	10.25	55.6667
485	1	5	763.7	649.879	453.133	228.8	56.2667	22.2	78.4667
486	1	5	822.2	605.87	533.067	213.133	42.0667	31.2333	73.3
487	1	4	705.625	447.372	443.5	214.792	33.0833	10.5833	43.6667
488	1	7	746.857	454.051	520.5	172.405	31.7143	19.5238	51.2381
489	1	4	647.25	661.379	381.375	203.167	32.875	26.8333	59.7083
490	1	6	745.417	543.874	472.417	206.861	43.5	20.0278	63.5278
491	1	5	845.833	426.27	565.5	227.467	34.5	14.5	49
492	1	7	748.167	778.846	385.643	269.833	54.3571	34.619	88.9762
493	1	6	782.278	637.428	458.833	246.194	50.2778	23.6944	73.9722
494	1	7	887.905	549.027	549.571	275.429	36.1429	23.119	59.2619
495	1	4	815	453.774	553.833	201.792	39.5	16.6667	56.1667
496	1	6	796.194	294.102	586.889	174.306	24.8611	6.83333	31.6944
497	1	6	808.806	438.934	542.139	213.361	35.5278	14.75	50.2778
498	1	6	764.528	429.538	508.417	209.056	32.5833	12.0833	44.6667
499	1	5	736.067	205.217	592.067	124.3	13.0333	4.4	17.4333
500	1	7	773.738	749.6	459.024	223.071	45.0238	43.1905	88.2143
501	1	5	736.133	446.664	459.933	233.2	25.3	14.4333	39.7333
502	1	6	810.889	700.951	436.667	283.25	55.9722	30.75	86.7222
503	1	7	791.19	334.718	573.881	181.857	22.4048	10.4762	32.881
504	1	5	745.033	452.967	490.033	206.2	33.2333	13.2333	46.4667
505	1	4	764.917	402.878	485.5	241.25	27.75	7.20833	34.9583
506	1	6	713.444	485.927	476.444	184.278	30.25	19.4444	49.6944
507	1	7	868.071	510.519	515.452	290.143	44.7619	13.8095	58.5714
508	1	5	832.233	659.678	476.267	272.067	56.3333	23.9	80.2333
509	1	7	816.786	395.929	552.595	216.548	32.1429	11.881	44.0238
510	1	7	873.214	563.523	583.143	211.024	40.119	35.619	75.7381
511	1	5	744.067	469.405	473.633	217.5	36.8333	12.9333	49.7667
512	1	5	734.467	476.177	454.067	229.2	36.5333	10.9333	47.4667
513	1	7	797.643	438.928	525.262	224.214	29.6667	15.1667	44.8333
514	1	6	788.111	383.402	552.389	192.167	26.0833	15.1667	41.25
515	1	5	769.933	551.027	459.5	253.033	36.6333	17.2333	53.8667
516	1	6	893.056	294.427	638.417	221.583	22.5556	6.69444	29.25
517	1	7	806.167	544.223	507.31	232.786	39.7619	22.4762	62.2381
518	1	7	805.548	320.336	552.833	221.119	22.9048	5.47619	28.381
519	1	5	791.633	320.742	530.533	230.867	20.0667	6.4	26.4667
520	1	5	755.167	526.675	487.033	202.033	42.8	20.0667	62.8667
521	1	6	800.056	347.779	573.722	186.306	24.6389	11.9167	36.5556
522	1	7	856.548	455.638	574.429	223.476	40.881	15.0238	55.9048
523	1	7	811.929	413.596	539.238	224	32.381	12.9286	45.3095
524	1	7	786.5	320.849	538.381	222.238	17.881	4.95238	22.8333
525	1	6	877.278	532.278	557.917	245.306	43.6111	26.5278	70.1389
526	1	7	821.762	535.248	459.333	300.619	40.2619	17.2143	57.4762
527	1	7	764	514.963	443.905	266.31	40.8095	9.38095	50.1905
528	1	6	753.083	528.694	464.389	234.389	37.1944	13.7222	50.9167
529	1	7	829.571	457.894	519.19	255.643	37.5238	13.6667	51.1905
530	1	5	838.067	330.709	625.533	169.2	30	11.2	41.2
531	1	7	798.167	538.465	468.524	265.452	44.5714	16.4524	61.0238
532	1	7	769.381	497.6	491.405	219.738	36.4048	18.8333	55.2381
533	1	6	722.611	371.504	495.472	192.333	22.5278	9.61111	32.1389
534	1	4	779.792	337.573	557.583	183.542	30.7083	5.04167	35.75
535	1	6	790.972	467.758	547.25	186.778	38.7222	15.3889	54.1111
536	1	4	857.25	600.392	543.042	249.333	31	30.6667	61.6667
537	1	4	678.708	389.58	440.5	201.458	25.1667	8.95833	34.125
538	1	5	697.3	491.376	491.533	143.767	42.5667	17.7667	60.3333
539	1	4	818.5	508.331	561.167	190.042	34.5833	29.0417	63.625
540	1	4	793.75	602.818	513.333	196.583	57.1667	23.9167	81.0833
541	1	6	716.306	855.872	404	201.111	65.8889	43.0278	108.917
542	1	4	708.333	486.284	453.708	202.833	30.375	18.5	48.875
543	1	5	792.767	387.47	579.333	165.767	29.9667	15	44.9667
544	1	5	747.633	413.816	520.133	183.8	27.8333	12.7333	40.5667
545	1	4	722.625	835.377	360	273.917	44.8333	39.6667	84.5
546	1	6	763.722	532.672	476.417	229.333	40.7778	14.4167	55.1944
547	1	7	830.238	480.636	543.143	234.19	30.8095	19	49.8095
548	1	6	823.25	521.637	523.917	237.361	32.2222	26.6111	58.8333
549	1	6	835.944	482.484	582.167	201.472	27.2222	21.3611	48.5833
550	1	5	796.833	585.927	512.7	203.167	50.6	27.5667	78.1667
551	1	5	824.7	436.381	578.467	196.133	25.2333	22.3333	47.5667
552	1	5	727.933	326.613	504.7	190.3	21.1333	8.86667	30
553	1	6	748.639	236.325	577.139	148.944	13.9722	6.52778	20.5
554	1	5	798.867	516.082	512.8	223	35.7	24.9	60.6
555	1	4	716.208	271.871	551.792	136.125	18.6667	6.91667	25.5833
556	1	7	799.571	413.025	527.976	222.167	30.8095	15.1429	45.9524
557	1	7	763.429	372.342	509.952	217.667	26.119	7.30952	33.4286
558	1	7	810	403.259	589.452	168.833	34.119	15.0714	49.1905
559	1	5	706.8	336.49	482.1	192.9	19.8	8.83333	28.6333
560	1	7	747.238	363.787	510.167	199.19	24.5476	9.92857	34.4762
561	1	5	818.6	408.013	558.767	214.4	28.5333	13.8	42.3333
562	1	5	712.467	447.896	508.4	150.333	32.3	19.2333	51.5333
563	1	6	815.444	249.337	589.806	202.778	15.3333	4	19.3333
564	1	3	803.556	343.921	540.667	221.278	27.1111	9.94444	37.0556
565	1	6	805.861	257.122	640.528	136.472	18.6944	7.63889	26.3333
566	1	7	821.81	512.995	544.952	217.357	34.8571	21.6429	56.5
567	1	4	917.042	374.937	632.917	234.958	31.875	13.875	45.75
568	1	6	783.111	635.841	461.944	238.361	55.6667	23.8889	79.5556
569	1	6	754.917	243.236	594.111	134.167	19.0556	4.86111	23.9167
570	1	7	744.381	376.487	509.357	196.357	27.7143	7.04762	34.7619
571	1	6	784.306	362.616	531.778	211.639	24.7222	12.5833	37.3056
572	1	6	816.028	325.063	528.389	257.667	21.7222	4.25	25.9722
573	1	6	821.75	469.546	509.028	259.528	38.1944	11.6667	49.8611
574	1	6	836.972	416.117	538.639	249.694	25.7222	18	43.7222
575	1	7	742.619	344.863	515.952	192.333	22.6429	8.61905	31.2619
576	1	7	844.714	476.147	540.571	245.048	37.7381	17.8333	55.5714
577	1	3	692.778	370.404	503.5	153.611	19.2222	13.5	32.7222
578	1	7	801.738	513.555	545.524	187.333	42.5238	23.7143	66.2381
579	1	7	832.143	510.508	501.667	268.929	39.1429	18.7619	57.9048
580	1	4	817.375	254.592	595.375	195.792	19.9583	3.41667	23.375
581	1	6	859.278	331.768	588.611	233.306	26.1944	7.22222	33.4167
582	1	7	799.333	266.86	580.738	193.143	19.881	2.66667	22.5476
583	1	6	746.861	356.314	512.361	197.75	24.5278	8.66667	33.1944
584	1	7	745.714	522.598	432.548	257.976	36.4286	14.5714	51
585	1	6	755.028	319.574	551.917	169.361	22.9444	8.13889	31.0833
586	1	7	790.238	520.037	475.429	260	34.0476	17.5	51.5476
587	1	6	757.056	387.351	508.694	204.389	26.8056	13.3333	40.1389
1	2	4	782.625	969.59	469.625	204.792	42.0417	62.4167	104.583
2	2	5	816.267	964.436	457.733	238.867	68.2333	47.8333	116.233
3	2	6	834.167	580.35	542.722	218.028	43.4722	26.3889	69.9167
4	2	6	886.25	564.326	559.556	246	44.4167	31.8056	76.3889
5	2	7	798.31	912.098	526.214	180.095	42.4762	46.7619	89.2857
6	2	5	783.7	470.459	490.767	240.733	38.5	10.5333	49.0667
7	2	7	848.738	442.464	586.19	206.833	34.4286	17.619	52.0952
8	2	7	845.595	510.23	553.905	222.548	40.6905	24.9048	65.6667
9	2	3	769.333	648.742	496.278	198.889	41.1111	29.7778	71.0556
10	2	3	877.556	905.674	519.111	241.944	58.5	54.8889	113.444
11	2	6	761.111	848.222	448.472	203.889	57.3333	48.4444	105.917
12	2	7	826.357	802.358	459.167	274.786	52.4048	36.3095	88.881
13	2	3	838.389	121.904	692.222	137.944	5.11111	0.555556	5.66667
14	2	7	743.929	688.981	462.143	193.619	47.8333	36.8571	84.8571
15	2	7	819.071	612.117	471.976	272.167	50.1667	21.3333	71.5952
16	2	5	736.467	447.016	517.633	178.333	25.4	12.9	38.3667
17	2	7	812.5	582.288	535.238	199.952	48.119	27.0238	75.2619
18	2	7	841.81	951.781	504.881	234.786	49.0238	49.9524	99.0714
19	2	5	754.7	713.744	438.167	236.167	49.7667	27.8	77.6333
20	2	7	734.476	659.183	462.738	206.952	36.5952	25.119	61.7857
21	2	6	805.556	508.707	571.806	166.833	37.3889	27	64.4444
22	2	7	826.952	387.982	580.476	203.548	25.5	14.1667	39.7857
23	2	6	804.444	422.177	563.806	189.833	31.1944	16.8889	48.0833
24	2	7	748.571	732.017	459.714	222.69	35.881	27.3571	63.2857
25	2	6	749.25	612.048	496.139	176.778	43.2778	31.0556	74.4167
26	2	6	814.889	554.817	495.694	262.861	33.1944	18.5556	51.75
27	2	5	718.7	421.263	473.133	207.7	23.7667	11.3333	35.1333
28	2	7	865.786	499.355	551.214	252.643	34.6429	23.3095	58
29	2	5	823.8	475.948	541.433	232.6	27.9	18.4333	46.3333
30	2	7	847.595	563.306	562.619	219.786	37.9762	23.7381	61.7857
31	2	6	786.167	423.905	538.222	208.5	24.3056	11.3056	35.6667
32	2	5	897.433	551.605	576.8	242.167	48.7	25.8333	74.6667
33	2	7	857.119	530.595	602.833	198.976	31.2857	21.4048	52.7381
34	2	5	867.4	456.395	570.833	240.333	31.4	20.3333	51.7667
35	2	5	851.933	676.806	469.767	307.233	47.6667	23.6333	71.3333
36	2	7	799.714	554.342	539.286	196.167	29.7857	31.7857	61.619
37	2	5	813.267	655.024	479.4	259.1	45.3667	26	71.5
38	2	4	792.125	687.815	445.292	259.042	57.8333	27.0417	85.0417
39	2	7	805.952	731.921	492	234.667	43.3571	32.7143	76.1667
40	2	6	831.417	685.019	482.083	262.556	48.6944	34.2222	83.0833
41	2	7	820.405	542.164	477.905	285.119	36.4286	17.619	54.0714
42	2	7	796.452	506.306	521.881	209.095	41.9762	20.1905	62.2381
43	2	7	805.714	637.853	440.405	293.548	46.8571	21.9762	68.9524
44	2	7	785.262	548.068	497.024	225.452	34.7143	25.3571	60.119
45	2	5	824.833	469.727	573.8	203.9	30.3667	13.5667	43.9333
46	2	6	763.444	516.715	528.778	187.167	26.1111	18.5556	44.6944
47	2	7	777.643	889.223	479.881	208.762	39.6429	46.4286	86.1429
48	2	6	793.278	531.841	504.139	233.583	36.4167	16.3611	52.8056
49	2	6	771.806	463.341	519.722	198.389	33	17.2222	50.2222
50	2	6	745.833	514.696	508.25	188.528	25.5833	21.1944	46.7778
51	2	4	783.292	450.142	538.083	185.875	41.4167	14.7917	56.375
52	2	7	799.214	414.193	527.381	225.643	26.6429	15.2619	41.9762
53	2	7	788.952	374.839	544	207.69	19.5238	14.1905	33.7381
54	2	7	880.81	490.756	570.095	251.524	34.5952	20.881	55.5238
55	2	6	838	593.06	534.5	227.583	47.75	25.1111	72.8611
56	2	7	806.929	913.184	464.286	228.619	56.0476	55.0714	111.19
57	2	7	822.714	574.644	495.548	261.048	36.3095	25.9524	62.3571
58	2	7	788.786	454.971	546.143	199.643	23.9286	15.5714	39.5714
59	2	7	852.548	1039.34	493.429	212.119	67.4048	76.7619	144.286
60	2	5	822.567	1160.74	441.933	248.467	56.6333	71.8	128.5
61	2	7	811.619	591.945	506.071	247.5	33.8095	20.3333	54.1667
62	2	7	877.619	412.848	568.881	268.286	24.5714	11.6905	36.2619
63	2	7	844.643	464.285	537.714	265.095	24.7143	12.8333	37.5952
64	2	7	793.714	644.578	463.262	243.952	49.881	32.7381	82.7619
65	2	7	893	591.372	501.524	313.738	50.1429	23.2143	73.4286
66	2	7	787.19	897.364	447.833	222.405	52.8571	60.7619	113.81
67	2	7	819.548	348.482	597.024	181.881	24.6905	13.1429	37.8333
68	2	6	777.833	622.229	473.611	238.944	35.0278	26.9444	62.0556
69	2	4	753.125	621.283	445.042	237.583	41.5833	25.8333	67.5417
70	2	6	797.306	802.857	478.722	231.056	48.9722	35.2778	84.3611
71	2	5	783.733	857.149	459.167	222.9	50.4667	47.8667	98.5333
72	2	6	829.028	590.762	519.083	240.833	45.1389	21.3333	66.5278
73	2	6	863.111	423.858	580.944	229.917	29.9444	18.7778	48.8056
74	2	6	821.667	619.165	507.194	240.861	38.0833	31.7778	70
75	2	6	777.583	711.683	453.444	250.417	43.6111	26.9167	70.5833
76	2	7	855.881	754.003	552.714	230.143	32.2619	36.7857	69.119
77	2	6	725.694	299.098	544.583	147.583	22.8056	8.61111	31.4444
78	2	6	763.639	375.646	583.5	142.139	21.2778	14.6111	35.9722
79	2	6	786.056	569.802	523.667	216.611	18.7778	23.5	42.2778
80	2	6	758.306	584.622	470.917	231.778	30.8056	21.4167	52.2222
81	2	4	809.208	470.759	500.333	261.208	30.125	14	44.2917
82	2	7	822.524	417.881	573.738	202.5	23.381	19.2857	42.6667
83	2	5	827.333	340.868	577.233	216.033	24.3	6.63333	30.9333
84	2	6	725.083	692.929	410.778	248.611	30.7778	31.4167	62.2778
85	2	5	847.667	584.169	535.8	237.467	47.4	24.1333	71.6667
86	2	7	760.714	488.67	481.476	238.286	23.9762	13.4048	37.4286
87	2	7	810.976	697.664	542.143	204.5	34.0476	27.0476	61.2143
88	2	6	795.5	579.777	515.722	204.917	42.75	28.9722	71.8056
89	2	6	843.056	596.048	533.083	232.611	46.0833	28.0833	74.1944
90	2	6	800.028	765.824	574.306	147.611	31.7778	43.8333	75.6667
91	2	7	790.286	571.135	474.476	261.738	30.5	19.3333	49.9286
92	2	6	836.694	494.33	574.333	215.833	30.8889	12.8056	43.6944
93	2	3	746.722	602.246	455.278	220.056	48.7778	21.0556	69.8333
94	2	5	840.6	568.522	552.7	222.433	32.8	29.4333	62.3
95	2	7	755.238	723.496	461.286	234.619	28.0238	27.7381	55.7857
96	2	7	776.976	816.709	480.476	208.476	44.6905	40.5	85.2381
97	2	4	830.75	629.542	492.792	258.042	52	24.5	76.5417
98	2	7	827.619	668.528	513.5	246.31	31.1905	33.3333	64.5714
99	2	6	864.806	662.396	605.361	201.972	25.1389	29.25	54.4167
100	2	7	785.5	400.583	535.69	203.214	37.2619	6.52381	43.881
101	2	7	822.905	445.224	501.024	267.429	37.2381	12.7619	50.0476
102	2	7	820.048	1076.61	436.381	276.238	50.8095	53.4048	104.286
103	2	3	773.944	379.914	499.111	241.278	24	6.22222	30.2778
104	2	6	769.111	703.543	429.833	259.583	47.6389	28.8333	76.5556
105	2	4	767.875	801.4	443.833	227.917	56.0417	37.0417	93.25
106	2	4	779.333	621.057	471.708	228.292	53	22.75	75.7917
107	2	4	795.667	718.982	472.292	230.333	53.9583	36.2083	90.25
108	2	4	797.042	806.076	462.667	237.375	53.4167	40.125	93.6667
109	2	6	765.583	731.19	427.472	254.167	48.9167	31.5278	80.5278
110	2	6	704.444	622.373	424.278	221.5	38.3333	16.5278	54.8889
111	2	3	824.222	438.278	500.833	274.889	30.7222	14.1667	44.8889
112	2	7	797.69	575.723	503.69	226.69	41.2619	22.5	63.8571
113	2	4	802.083	681.039	471.375	252.833	47.125	26.75	73.9583
114	2	7	829.619	531.859	513.143	253.881	41.1429	17.5238	58.7857
115	2	6	816.111	813.545	426.167	290.194	56.9444	39.0833	96.2222
116	2	4	766.5	1010.47	406.5	251.25	53.75	51.4583	105.292
117	2	6	807.472	475.159	559	198.694	26.1389	20.4444	46.6111
118	2	6	789.5	857.613	519.833	184.444	43.3333	39.6667	83.0278
119	2	6	773.417	555.969	496.861	205.75	44.5833	23.5	68.2222
120	2	4	761.042	819.562	429.25	242.292	40.5833	45.7917	86.5
121	2	3	841.611	689.851	485.778	257.889	63.2778	30.6667	94
122	2	5	740.567	733.327	438.633	224.8	42.5333	32.3	74.8667
123	2	5	784.3	618.719	474.267	232.9	48.3333	25.9	74.3333
124	2	5	788	493.264	504.933	225.933	39.8667	14.8667	54.7667
125	2	4	853.167	701.379	520.542	237.917	48.25	42.7083	91
126	2	6	788.278	533.393	466.972	257.917	43.1944	15.5278	58.8333
127	2	5	797.033	931.639	468.967	212.067	60.4667	52.2333	112.8
128	2	7	868.095	484.26	572.071	230.595	32.9762	28.2857	61.3095
129	2	6	783.333	395.222	541.861	193.556	33.0833	12.3333	45.4722
130	2	6	761.333	563.142	494.194	191.583	46.4167	26.25	72.7222
131	2	7	797.405	429.404	592.952	152.857	25.8333	23.2143	49.2143
132	2	5	767.4	515.79	477.333	228.467	39.8333	18.2333	58.1333
133	2	6	854.472	898.657	465	258.167	74.6389	53.1667	128.111
134	2	7	712.333	450.175	512.881	148.405	25	23.381	48.4286
135	2	7	801.952	752.128	535.667	183.476	36.0714	43.6667	79.8571
136	2	6	786.333	432.833	553.583	178.278	28.4722	23.0278	51.6389
137	2	6	711.056	651.15	453.667	183.278	40.6667	30.8889	71.75
138	2	7	835.476	914.152	480.833	228.857	69.5476	53.381	123.19
139	2	6	827.361	1074.04	491.611	225.889	50.75	56.5	107.361
140	2	5	769.267	691.316	497.133	185.9	39.7667	43.7333	83.6333
141	2	7	794.81	843.507	456.024	236.286	50.5952	48.3333	98.9524
142	2	7	811.262	550.017	474.81	267.238	48.5714	17.0714	65.6905
143	2	7	862	627.732	520.476	255.476	47.0952	34.7143	81.9762
144	2	7	813.214	858.345	492.905	200.167	65.5238	50.9286	116.595
145	2	7	795.071	588.178	495.286	230.143	46.8095	19.619	66.4524
146	2	7	775.548	622.506	439.714	261	46.4762	24.8333	71.4286
147	2	5	849.5	762.24	479.7	263.233	55.3333	47.2333	102.8
148	2	7	792.976	635.166	488.714	220.952	49.2143	31.2857	80.5952
149	2	5	716.1	596.952	465.967	175.767	46.8	25.1667	72.1
150	2	7	774.643	550.066	486.071	221.833	39.9524	23.6667	63.7143
151	2	4	771.542	490.491	493.25	218.792	34.7083	21.1667	56
152	2	7	815.905	472.8	560.595	191.095	39.4762	21.8095	61.4048
153	2	3	837	569.423	552.833	196.611	63.8889	20.9444	84.9444
154	2	6	792.028	634.349	518.667	202.889	34.9722	32.4722	67.5
155	2	7	796.048	834.216	486.357	213.286	54.9048	38.9048	93.881
156	2	3	864.333	1018.3	589.389	174.667	35.8889	61.0556	97.0556
157	2	7	805.548	603.449	485.119	238.881	49.5	28.4762	78.0952
158	2	6	810.667	757.608	485.417	223	51.6111	47.4167	99.2778
159	2	7	838.095	564.605	541.738	220.071	40.9048	31.9524	72.9524
160	2	5	815.267	412.129	549.233	215.6	36.7333	10.8	47.7
161	2	4	737.208	450.423	520.083	158.667	32.7083	22.9167	55.75
162	2	7	844.81	963.79	485.286	226.595	62.7619	67.1905	130.167
163	2	5	785.433	668.548	463.4	243.267	46.8333	28.6667	75.5333
164	2	5	785.633	874.015	428.733	239.5	65.7	48.7667	114.567
165	2	4	743.292	1022.48	396.208	237.125	63.3333	43.2917	106.875
166	2	7	811.738	560.839	547.905	195.619	36.9524	28.4048	65.4524
167	2	7	762.476	703.393	453.548	223.952	47.5	34.5238	82.2143
168	2	3	753.5	650.92	446.611	235	38.7222	29.7222	68.5556
169	2	4	777.583	721.61	436.5	249.958	56.9583	31.5833	88.5833
170	2	4	786.958	634.068	519.333	178.25	51.9167	35.3333	87.3333
171	2	4	805.417	829.05	438.167	252.333	67.7083	44	111.917
172	2	7	815.143	620.509	486.429	258.238	45.0238	21.7143	66.8571
173	2	6	839.972	759.145	481.194	277.444	44.4722	32.6667	77.1944
174	2	6	835.444	651.51	534.5	220.278	41.2222	36.2222	77.6389
175	2	6	840.111	685.762	532.417	237.306	40.2778	26.5	66.9167
176	2	6	813.444	495.647	521.611	236.111	34.9444	17.25	52.2222
177	2	6	755.25	915.938	418.139	249.833	44.4444	39.0833	83.6111
178	2	6	781.361	621.745	474	234.472	48.1389	21.9167	70.1667
179	2	6	822.972	844.316	489.083	226.75	52.1667	51.8889	104.167
180	2	6	886.528	390.412	620.222	221.167	24.9167	17.2222	42.25
181	2	4	786.333	431.677	503.917	237.833	28.9583	11.9583	40.9167
182	2	6	802.583	579.841	521.333	220.972	33.3889	23.4167	56.8889
183	2	4	831.208	612.887	591.583	183.625	27.4167	25.375	52.7917
184	2	4	815.5	488.915	506.917	253.708	36.4167	14.4167	50.9167
185	2	6	803.694	696.498	488.639	224.694	53.0556	34.4167	87.5833
186	2	3	935.111	711.242	549.556	271.278	68.6111	42.2222	110.889
187	2	5	854.7	453.254	619.633	165.567	45.7	21.2	66.9333
188	2	6	719.611	422.815	508.472	163.5	31.5556	13.6111	45.1944
189	2	4	748.292	317.38	530.875	190.917	19	5.125	24.1667
190	2	6	771.889	362.192	535.472	200.972	24.6389	7.47222	32.1389
191	2	5	772.567	525.25	491.3	222.5	32.1667	23.5333	55.8333
192	2	6	765.417	708.636	415.333	267.667	51.0833	27.1667	78.3611
193	2	5	769.333	637.315	418.067	274.5	52.4667	20.2	72.7
194	2	6	763.972	669.948	401.083	290	44.0833	24.2778	68.4444
195	2	4	880.042	510.109	561.5	251.542	39.4583	24.2917	63.7917
196	2	6	728.139	579.971	482.5	176.639	39.9444	26.5278	66.5278
197	2	5	739.233	506.71	444.433	241	36.5667	13.8	50.4333
198	2	4	785.667	334.174	532.667	220.792	20.0833	8.5	28.5833
199	2	5	756.033	685.251	436.767	240.967	42.4333	32.2667	74.8333
200	2	6	812.611	461.339	547.028	215.694	29.6111	17.5	47.1667
201	2	5	786.5	586.461	498.867	225.967	40.8667	18.2333	59.1
202	2	6	875.611	546.224	516.722	294.917	41.1667	18.5556	59.8611
203	2	4	824.125	358.83	551.875	234.583	25.5833	9.08333	34.7083
204	2	4	746.042	509.588	486.833	205.083	31.7083	19.1667	51
205	2	5	950.667	323.047	703.167	198.7	40.4667	5.5	46
206	2	5	781.167	371.411	516.833	230.767	22.6667	7.93333	30.6
207	2	6	820.194	491.694	579.861	183.611	29.3333	24.5556	54
208	2	5	851.933	366.821	607	199	28.2	14.7667	43.0333
209	2	5	783.4	535.399	543.933	172.4	33.2667	30.8667	64.2333
210	2	4	808.208	634.054	493.042	239.792	38.7917	33.5833	72.4167
211	2	4	757.958	793.736	401.542	271.208	45	37.25	82.5
212	2	6	861.278	497.203	539.306	255.389	46.25	16.1944	62.4722
213	2	6	762.694	360.356	513.722	214.917	25.25	5.97222	31.25
214	2	3	814.611	400.322	525.5	247.833	23.1111	13.8333	37
215	2	5	824.267	384.621	559.367	223.333	28.2	9.8	38.1
216	2	5	808.833	537.248	533.633	202	40.6333	29.0333	69.8333
217	2	3	776.833	636.082	493.667	198.444	47.6667	33.4444	81.3889
218	2	5	794.033	339.256	571.667	184.633	19.0333	15.4333	34.5
219	2	7	760.571	1067.51	408.381	243.429	59.4524	46.2619	105.833
220	2	7	793.69	892.542	465.524	226.19	48.1905	50.7857	99.0714
221	2	7	864.167	411.151	523.167	303.738	25.1429	8.16667	33.3095
222	2	4	724.375	475.56	428.708	247.875	32.875	11.9583	44.8333
223	2	5	864.133	505.193	541.767	267.733	29.9	20.9333	50.9
224	2	7	775.738	684.64	460.286	231.024	49.5238	31.7619	81.3095
225	2	6	829.417	397.45	559.222	230.556	24.3056	11.9722	36.3611
226	2	7	852.833	676.765	491.69	276.738	55.3333	26	81.381
227	2	7	818.095	611.973	605.024	150.643	28.881	31.5714	60.4524
228	2	6	813.639	352.955	565.361	204.75	30.0278	10.0833	40.1667
229	2	3	765.5	694.342	452.056	228.111	61.7222	21.1667	82.9444
230	2	5	752.233	557.313	489.667	199.533	38.6333	21.1333	59.8667
231	2	7	737.738	476.399	466.238	221.786	31.9048	15.0952	47.0238
232	2	4	793.417	871.851	412.125	275.208	61.25	41.375	102.833
233	2	7	834.286	265.256	604.81	198.619	20.2143	6.45238	26.6905
234	2	5	686.367	731.708	378.4	224.367	51.4333	28.6333	80.1667
235	2	6	810.083	720.714	473.528	265.028	41.9444	26.3889	68.3611
236	2	7	808.571	384.978	560.333	197.667	38	10.0476	48.119
237	2	5	841.1	620.863	508.5	250.233	54.0667	24.7333	78.9333
238	2	7	828.548	477.754	514.31	254.167	40.3333	15.4524	55.881
239	2	7	835.738	871.465	472.69	266.452	54.7857	38.7857	93.7381
240	2	7	822.19	506.373	505.095	252.452	39.5714	21.619	61.3333
241	2	7	813.619	444.752	518.595	237.738	36.7857	15.8095	52.6905
242	2	3	717.944	730.212	353.389	283.944	53.6111	22.6667	76.3333
243	2	7	842.071	349.923	575.714	230.071	22.619	10.1429	32.7619
244	2	5	769.9	802.465	373.467	300.633	63.8	28.5333	92.4333
245	2	7	824.857	738.533	437.024	289.238	58.0476	36.2619	94.4524
246	2	6	730	789.756	398.889	231.417	64.3889	32.5	97.0833
247	2	6	768.972	514.039	488.25	223.083	34.2778	20.6111	55
248	2	7	751.976	797.454	484.452	179.024	48.6905	37.4048	86.1429
249	2	7	840.19	422.227	565.976	226.238	36.1429	8.33333	44.5238
250	2	5	746.4	531.767	443.767	248.833	34.6	15.8333	50.6
251	2	5	806.167	717.068	488.5	231.067	55.3	28.0333	83.4
252	2	6	849.472	498.612	590.694	191.861	41.3889	22.4167	63.8611
253	2	3	714.833	672.221	443.722	196.111	49.7778	22.7778	72.6111
254	2	6	788.806	632.742	504.833	211	44.5833	25.9444	70.5556
255	2	7	776.786	753.026	404.524	277.119	58.2857	33.9524	92.381
256	2	7	740.452	636.747	448.571	219.952	46.4286	22.2619	68.8571
257	2	7	772.119	902.612	487.738	203.476	40.9286	37.2143	78.1429
258	2	7	749.262	601.202	474.595	202.667	45.119	24.0238	69.1905
259	2	7	795.667	803.348	404.952	291.619	58.6667	36.2857	95.119
260	2	4	817.417	587.234	480.042	267.667	41.7917	23.875	65.75
261	2	7	736.262	414.199	534.524	159.429	25.7857	13.2143	39.1667
262	2	6	768.167	549.563	497	214.5	33.6389	20.0278	53.7222
263	2	6	810.139	1095.77	485.667	222.667	39.9722	59.1389	99.2222
264	2	7	747.143	888.643	452.952	216.571	39.4762	35.2381	74.8333
265	2	7	774.452	1181.62	465.048	193.476	51.0714	62.619	113.762
266	2	6	798.167	808.811	469.5	233.778	54.5	37.0556	91.6667
267	2	4	795.333	512.437	506.042	228.167	39.7917	17.6667	57.5417
268	2	6	878.194	284.65	636.556	211.25	21.6111	5.80556	27.4444
269	2	6	799.556	737.773	514.167	191.417	48.5278	42.0556	90.75
270	2	6	837.722	931.587	453.333	260.944	63.4167	56.4722	120
271	2	5	860.067	560.381	583.867	217.567	32.4667	23.0667	55.6333
272	2	7	822.429	1020.73	493.595	234.119	40.2143	50.6429	91.0238
273	2	7	846.19	437.738	488.929	313.095	25.8333	13.5714	39.4524
274	2	5	811.5	683.001	518.233	198.6	49.4	42.1	91.5333
275	2	4	822.667	810.809	431.292	280.292	63.7083	43.6667	107.542
276	2	4	866.667	588.578	545.875	249.833	35.4583	31.375	67.0833
277	2	6	802.583	495.021	498.139	253.278	38.3056	9.83333	48.1944
278	2	4	744.042	697.715	449.5	207	65	19.5833	84.6667
279	2	3	851.611	598.247	600	160.778	49.5556	39	88.7222
280	2	6	769.389	804.446	480.639	204.417	40.5833	40.4722	81.1111
281	2	6	786.389	499.173	558.028	170.389	36.0278	18.6944	54.7778
282	2	4	789.583	621.367	530.708	193.667	36.2083	26.0417	62.4167
283	2	6	773.111	611.339	462.361	257.778	31.4444	18.4167	49.8889
284	2	3	877.667	880.327	501.5	260	65.7778	46.7778	112.667
285	2	6	769.778	788.668	504.444	189.25	36.4167	36.5278	73
286	2	4	849.708	443.958	599.333	210	23.2917	12.4167	35.75
287	2	6	761.611	648.339	453.111	220.917	54.1667	29.9444	84.2778
288	2	6	782.167	831.083	437.889	238.583	50.6389	51.6111	102.306
289	2	7	793.929	804.591	490	200.667	60.0476	40.5476	100.833
290	2	7	832.976	729.026	541.214	196.024	52.0238	41.2381	93.381
291	2	7	751.857	509.907	500.119	204.405	26.7143	17.6905	44.4524
292	2	7	785.429	599.608	500	226.024	35.9524	20.6667	56.619
293	2	7	816.286	859.8	426.048	288	57.0476	41.9286	99.1429
294	2	6	788.361	357.6	574.861	168.222	30.8333	11.4722	42.3056
295	2	6	758.028	997.419	403.583	231.389	62.75	57.6667	120.528
296	2	6	843.167	330.387	622.222	178.028	23.6944	15.5556	39.3611
297	2	6	802.278	675.371	490.083	220.111	59.9444	29.4167	89.3889
298	2	7	775.905	1210.36	446.357	231.429	48.8095	46.2619	95.1429
299	2	7	809.357	573.075	516.381	222.476	46.3571	20.8333	67.1905
300	2	6	802.444	907.43	470.306	209.056	65.5556	54.6944	120.444
301	2	5	752.233	909.109	402.633	251.533	51.5	43.4667	95.1
302	2	4	801.125	501.201	542.875	191.5	36.25	26.6667	63
303	2	6	818.083	443.876	546.583	213.389	33.6944	20.4444	54.2222
304	2	5	837.8	560.388	561.267	205.6	36.7333	31.1	67.9
305	2	7	772.786	603.217	498.119	202.929	51	18.1429	69.2381
306	2	6	805.528	753.59	457.389	263.25	56.9722	24.4167	81.4444
307	2	4	844.208	500.168	559.583	214.167	46.5417	20.7083	67.25
308	2	7	742.976	489.142	479.048	204.381	40.5476	15.8571	56.5
309	2	4	794.042	701.509	467.667	262.167	37.125	23.4583	60.5833
310	2	7	690.738	552.031	446.952	180.81	40.3095	19.7857	60.2143
311	2	6	943.056	343.036	714.778	177.083	36.2222	11.6667	48.0278
312	2	4	789.167	482.049	550.25	188.958	28.75	18.2083	46.9583
313	2	5	820.067	568.678	479.2	275	42.3667	19.6333	62.1
314	2	3	745.667	599.594	470.833	206.056	36.8889	28.6111	65.6111
315	2	5	755.1	652.961	411.267	276.067	42.6333	21.3667	64.0667
316	2	4	669.917	584.615	407.417	205.125	36.8333	17.3333	54.3333
317	2	4	746.625	443.661	482.583	219.208	25.1667	16.625	41.8333
318	2	3	769.111	640.052	482.222	223.444	32.4444	27.2778	59.8333
319	2	6	751.167	369.683	534.361	182.944	19.5	11.0278	30.5556
320	2	6	747.583	579.201	509.5	191.722	25.7222	17.5833	43.3611
321	2	6	848.167	394.693	569.972	227.056	33.4444	14.4722	47.9444
322	2	6	816.361	510.248	500.194	255.944	40.1389	16.2222	56.4167
323	2	6	762.25	433.307	500.028	212.861	32.6389	13.5833	46.2778
324	2	3	800.5	467.255	492.5	254.889	26.7778	22.0556	48.9444
325	2	3	809.278	345.679	534.222	239.278	25.9444	5.38889	31.3889
326	2	4	842.792	519.883	532.875	239.208	49.6667	18.2917	67.9583
327	2	3	767.833	545.25	462.611	236.778	52.6667	12.5	65.1667
328	2	6	735.306	433.811	499.861	186.278	30.5	15.8056	46.4444
329	2	6	756.139	305.725	535.556	190.278	22.0833	5.33333	27.4444
330	2	6	762.639	377.848	533.389	188.778	24.6944	12.4444	37.1667
331	2	6	871	966.275	546.917	235.083	43.6667	41.8056	85.6389
332	2	5	849.733	1438.91	485.933	259.133	39.6333	60.4	100.067
333	2	6	806.333	1397.77	510.139	187.944	36.7778	68.5	105.306
334	2	5	801.467	576.003	491.233	233.767	51.0333	21.7	72.8333
335	2	6	790.972	544.813	492.556	242.583	32.5556	19.8333	52.3889
336	2	4	909.208	1052.18	609.292	202.875	39.875	53.9583	93.9167
337	2	5	845.567	798.994	501.5	258.8	41.2	40.4333	81.7333
338	2	4	715.958	592.924	504.292	155.083	30	24.25	54.2917
339	2	6	802.167	709.708	515.806	202.528	43.3333	37.8056	81.1944
340	2	4	727.417	527.934	441.542	228.125	41.5417	12.9167	54.625
341	2	5	804.967	493.741	544.567	204.267	32.3	20.2	52.5667
342	2	7	850.738	656.05	527.357	245.5	40.6905	33.7857	74.5476
343	2	6	779.972	631.139	470.028	232.306	45.3333	28.7222	74.1944
344	2	4	734.417	778.107	403.333	241.875	49.9167	35.6667	85.75
345	2	7	839.643	428.441	565.857	225.786	24.381	19.1667	43.6667
346	2	7	825.286	399.237	557.024	217.333	33.6667	13.381	47.0952
347	2	5	698.233	583.063	490.067	142.2	33.1333	30.6333	63.8667
348	2	7	764.905	733.285	488.31	215.405	25.1429	32.1667	57.4286
349	2	6	752.028	887.28	480.972	186.444	42.8056	39.0278	81.9167
350	2	5	731.133	756.628	464.467	184.733	37	42.0333	79.1
351	2	6	831.417	891.325	524.278	194.861	47.9722	61.4444	109.528
352	2	7	807.976	700.846	533.095	208.119	31.9524	31.4762	63.4524
353	2	7	792.571	620.07	530.833	194.119	33.7143	30.6667	64.381
354	2	3	762.5	272.772	546.889	189.5	14.2222	7.77778	22
355	2	6	774.889	546.255	526.778	187.75	33.7778	23.5556	57.3889
356	2	7	900.929	721.932	569.595	249.19	45.3095	33.4762	78.8095
357	2	7	885.69	979.889	570.167	216.429	43.2143	53.0238	96.3095
358	2	6	824.583	739.3	474.389	247.611	56.75	42.5	99.3056
359	2	6	781.75	924.425	427.889	232.417	62.4167	55.5278	118.194
360	2	7	785.5	971.381	441.119	234.69	61.4048	44.6905	106.262
361	2	7	792.69	664.488	494.667	214.833	48.9524	31.3095	80.3095
362	2	5	816.3	544.248	540.467	199.767	47.1	26.4	73.5667
363	2	6	749.611	856.625	468.944	196.972	38.6944	41.5278	80.3056
364	2	6	868.778	407.745	583.833	239.028	28.3333	13.8611	42.1944
365	2	6	792.611	720.525	465.361	262.472	34.8889	25	59.9444
366	2	6	753.389	956.625	441.694	203.778	57.4722	47.75	105.306
367	2	4	740.25	420.192	483.792	210.333	38.2083	4.95833	43.2083
368	2	7	833.286	734.349	441.357	293.929	70.1667	24.1905	94.5714
369	2	5	857.967	611.114	488.067	295.8	48.6333	21.5333	70.2333
370	2	7	777.214	1177.32	390.619	273.69	54.2143	54.4524	108.786
371	2	5	730.333	647.692	437.6	226.933	39.6333	23.1667	62.8
372	2	7	785.619	1338.35	447	218.786	53.7143	63.2381	117.048
373	2	6	753.306	252.758	594.278	132.806	16.9167	7.22222	24.1667
374	2	7	869.071	480.211	555.643	252.881	37.4762	19.7143	57.3333
375	2	5	828.133	267.762	622.767	175.633	22.1667	5.23333	27.4333
376	2	7	807.643	459.726	515.167	244.905	31.7381	12.1667	43.9048
377	2	7	823.333	667.218	488.024	249.667	59.0952	22.5476	81.6905
378	2	5	772.333	408.691	550.533	172.233	30.0667	16.8667	47.0333
379	2	6	778.306	482.107	467.639	258.722	32.25	16.2778	48.5833
380	2	7	811.738	521.017	501.262	246.452	44.119	15.6667	59.9048
381	2	6	664.833	531.317	397.944	213.5	39.1944	11.6944	50.9167
382	2	3	731.389	699.001	427.833	216.722	55.8889	28.2778	84.2222
383	2	7	794.19	512.262	533.881	192.262	36.5714	28.1429	64.8333
384	2	5	777.7	521.037	506.967	205.533	46.5333	15.7	62.3333
385	2	3	740.389	709.253	479	195.167	36.6667	26.8889	63.7222
386	2	6	735.972	275.539	557.389	147.361	20.25	7.86111	28.1389
387	2	7	872.548	399.612	605.952	219.524	28.4048	15.381	43.8095
388	2	5	760.133	737.305	431.533	229.733	65.4	30.0333	95.6333
389	2	7	863.31	889.479	529.143	199.214	56.3333	75.881	132.333
390	2	3	727.889	589.293	438.167	235.833	37.2778	13.2222	50.5556
391	2	7	794.286	708.095	507.167	209.524	45.881	28.6905	74.619
392	2	6	798.667	897	488.028	220.028	41.6944	45.4167	87.1944
393	2	7	808.595	813.754	477.905	256.143	38.7619	31.5238	70.381
394	2	6	801.639	1028.33	432.972	261.361	56.4167	47.6944	104.167
395	2	6	785.583	741.976	484.222	228	35.4444	34.3056	69.8056
396	2	7	792.619	489.502	504.571	230.857	41.2143	12.2143	53.5
397	2	7	802.69	274.71	654.429	110.19	21.881	14.4286	36.3095
398	2	5	863.6	738.287	516.6	259.4	55.0333	29.4	84.4667
399	2	7	847.857	552.274	570.714	207.286	32.1429	33.4048	65.5714
400	2	7	827.714	639.363	524.643	212.976	48.4048	38.1429	86.6667
401	2	6	885.361	1029.06	576.889	222.917	37.3611	45.1944	82.5833
402	2	7	808.405	753.78	505.714	190.595	61.619	48.0238	109.929
403	2	7	872.095	575.621	554.357	242.5	45.881	25.9762	71.9524
404	2	5	894.567	930.661	527.833	251.167	49.0667	63.1333	112.333
405	2	5	803.167	858.135	434.6	257.7	59.7667	47.7667	107.567
406	2	6	799.444	836.654	420.528	267.472	60.7222	46.8056	107.722
407	2	5	784.467	983.67	380.467	275.233	78.8333	46.9	125.767
408	2	5	772.867	757.421	439.233	246.867	47.8	35.8	83.6
409	2	5	858.7	459.74	568.2	247.6	23.4667	15.8	39.2667
410	2	4	800.625	375.101	557.125	204.75	26.6667	8.75	35.4583
411	2	3	712.5	600.417	480.5	161.833	35.5556	31.7778	67.4444
412	2	5	825.7	674.763	514.3	227.433	39.3	40.8333	80.2
413	2	5	814.933	530.735	522.9	223.5	39.3333	25.9333	65.3333
414	2	6	730.333	412.967	496.611	189.5	28.1389	13.25	41.4167
415	2	5	743.6	871.751	379.133	260.767	52.2667	47.4667	99.9
416	2	7	830.31	589.872	514.286	237.238	46.8333	28.119	75.0952
417	2	6	686.861	477.917	457.389	177.889	28.8611	19.7222	48.7222
418	2	5	747.733	870.478	378.233	268.867	61.2333	35.7667	97.1333
419	2	5	762.3	711.346	456.5	218.967	39.5667	43.4667	83.1667
420	2	6	814.528	328.939	611.556	162.611	23.6389	14.3333	38.0278
421	2	7	826.214	688.444	498.881	234.833	53.0952	36	89.2619
422	2	5	786.933	731.092	477.367	227.4	46.0667	33.1667	79.2667
423	2	6	792.611	631.879	485.361	230.5	43.8889	29.8889	73.8611
424	2	7	839.286	670.982	497.095	254.143	54.0952	30.9048	85.0952
425	2	6	737.583	569.926	463.889	205	39.1111	25.8611	64.9722
426	2	7	828.571	326.905	558.905	243.095	18.5476	4.59524	23.1905
427	2	6	794.944	278.45	559.222	209.583	14.3611	7.97222	22.3333
428	2	7	800.167	474.001	529.143	211.095	30.0238	25.8095	56.0238
429	2	6	739.722	346.395	482.5	226.194	21.9444	5.25	27.25
430	2	7	788.69	697.605	490.405	233.667	31.9524	29.0238	61
431	2	6	780.583	295.938	556.639	194.861	20.1389	5.16667	25.3056
432	2	6	888.944	220.852	673.611	195.472	14.0278	2.83333	16.9167
433	2	6	778.417	616.511	488.5	238.167	26.9444	20.5	47.5278
434	2	4	821.25	1134.81	431.292	278.625	53.2083	54.0833	107.458
435	2	7	791.024	513.118	530.833	196.643	28.3333	32.119	60.5476
436	2	6	826.944	470.225	584.833	192.278	28.3333	18.3611	46.7778
437	2	6	844.972	519.516	546.972	252.972	24.9167	16.5833	41.5278
438	2	7	832.119	964.561	509.5	249.952	32.0714	36.881	68.9762
439	2	5	786.4	479.265	549.267	181.233	33.4667	19.3333	52.8667
440	2	6	881.278	625.277	561.194	259.694	30.3611	25.6944	56.1389
441	2	6	872.5	488.431	537.056	282.389	30.5833	18.0278	48.6389
442	2	6	781.778	569.043	484.556	237.694	37.1667	17.7778	55.1111
443	2	7	862	269.507	634.786	196.905	20.0238	7.04762	27.0952
444	2	7	768.929	229.708	621.619	121.833	17.8095	5.85714	23.6667
445	2	7	821.476	718.622	478.595	246.024	64.4762	29.0714	93.7143
446	2	6	806.139	370.664	586.472	174.75	24.1944	17.8611	42.0833
447	2	7	806.143	1045.86	501.238	219.762	36.0952	46.2619	82.4048
448	2	6	825.472	736.488	473.75	255.694	57.0833	35.3889	92.6389
449	2	7	822.929	524.219	544.81	219.786	31.0238	24.0238	55.0952
450	2	5	891.3	405.264	644.9	197.633	29.9	15.8333	45.8
451	2	6	807.583	441.595	522.944	239.111	27.2222	14.6667	41.9444
452	2	7	840.262	753.679	539.714	226.381	41	29.881	70.881
453	2	6	809.111	362.873	567.722	204.917	20.0556	12.9444	33.0556
454	2	7	790.524	931.135	448.548	245.595	48.881	44.6429	93.619
455	2	5	800.633	333.884	574.667	185.133	28.4333	9.46667	38
456	2	5	841.4	402.669	550.5	245.133	31.1333	10.7333	41.9333
457	2	7	829.119	1223.45	460.429	243	55.1667	67.2857	122.595
458	2	5	787.467	485.646	554.133	181.567	25.8333	23.0333	48.9333
459	2	5	816.333	381.251	569.867	205.8	28.3	9.7	38.0333
460	2	6	816.389	409.675	532.611	237.222	30.9167	12.0833	43.0833
461	2	7	782.881	747.305	504.857	187.881	48.7857	38.9762	87.8571
462	2	5	792.7	640.074	479.167	231.733	51.7	26.6333	78.4
463	2	7	774.976	723.542	477.214	201.738	59.2857	34.1905	93.5476
464	2	7	818.405	1147.02	499.262	203.857	48.0238	64.8095	112.976
465	2	7	781.5	387.863	556.238	180.095	22.0952	19.9048	42.0714
466	2	7	788.095	395.437	524.286	220.952	27.8333	12.0476	39.9286
467	2	6	849.806	1293.43	471.111	223.389	69.6111	83.1389	152.917
468	2	7	828.405	845.958	520	200.286	53.0714	52.1429	105.357
469	2	5	858.067	675.674	476.6	304.867	47.2333	24.7667	72.0333
470	2	7	772.976	684.498	473.071	218.405	42.7143	36.1429	78.9762
471	2	6	835.75	774.735	472.056	265.056	52.6667	41.9722	94.8333
472	2	5	792.033	577.594	510.6	209.7	40.7333	27.7333	68.5667
473	2	6	806.306	875.351	497.667	226.389	38.0556	40.8889	79.0278
474	2	5	756.567	411.709	533.467	174.933	31.1333	14.3333	45.5667
475	2	6	778.75	779.079	486.806	209.389	31.1944	48.0833	79.3333
476	2	5	824.2	662.24	580.033	186.933	25.8	28.4	54.2
477	2	6	762.472	647.81	446.861	238.194	50.1111	23.9444	74.1944
478	2	7	849.69	524.885	563.905	210.619	49.7619	22.3333	72.1429
479	2	3	837.722	644.406	512.333	231.389	63.3889	27.1111	90.6667
480	2	3	696.444	710.685	447.389	166.833	35.6111	43.2222	78.8889
481	2	6	741.056	666.736	455.139	204.222	55	24.1944	79.3889
482	2	6	836.167	491.844	533.694	250.25	32.0833	16.4167	48.5833
483	2	7	775.524	674.236	451.81	247.69	44.5714	28.5714	73.2857
484	2	6	765.056	685.47	421.278	263.889	54.5833	22.1111	76.75
485	2	3	789.833	690.335	502.444	195.889	49.7778	38.8333	88.6667
486	2	7	824.381	678.636	500.429	239.024	44.8095	35.9762	80.9286
487	2	4	725.667	732.843	469.333	176.125	46.7917	30.875	77.8333
488	2	6	781.667	564.768	526.5	187.528	35.1389	29.2778	64.4722
489	2	6	812.75	688.425	480.389	250.944	40.0833	37.9444	78.0833
490	2	5	746.333	914.357	387.233	247.767	63.1	45.8333	109.1
491	2	6	815.444	662.869	515.278	216.972	49.8056	29.8333	79.8333
492	2	7	758.476	1426.36	388.381	238.452	54.5238	73.0476	127.762
493	2	6	798.028	724.388	471.833	241.111	48.8611	33.5	82.4444
494	2	7	858.571	587.88	533.619	258.643	38.2857	24.6429	62.9762
495	2	5	776.267	758.579	462	215.267	58.1333	37.8	96.1
496	2	7	777.238	705.469	489	214.476	39.9286	31	71.0238
497	2	6	798.444	803.582	485.778	217.333	52.4167	40.7222	93.1944
498	2	6	791.417	465.148	532.333	209.167	31	16.5	47.5556
499	2	5	657.433	365.515	493.567	130.333	19.1	11.9	31
500	2	7	802.667	632.451	512.786	208.619	38.6429	39.7857	78.4762
501	2	3	747.556	608.151	474.278	201.278	36.9444	32.5	69.5556
502	2	7	794.69	780.732	451.762	258.262	44.7619	36.2143	81.1905
503	2	7	764.048	462.154	512.881	197.857	31.4762	19.3333	50.8333
504	2	7	783.905	610.74	481	226.929	45.6905	27.7143	73.4286
505	2	5	794.2	512.398	484.133	253.533	35.1667	18	53.2
506	2	4	768.708	988.8	483.042	194.542	39	48.875	88.0417
507	2	7	848.405	573.937	501.81	281.548	43.8571	17.619	61.619
508	2	4	874.333	1028.86	486.792	281.083	53.5	49.6667	103.25
509	2	4	777.708	661.889	473.917	226.417	42.375	31.875	74.375
510	2	7	814.452	618.072	526.452	200.262	50	34.381	84.5238
511	2	7	798.214	590.981	480.548	242.81	46.1429	25.2381	71.4286
512	2	7	794.048	555.849	459.238	271.167	40.5714	19.381	60.0238
513	2	7	841.19	305.621	616.548	195.643	16.881	8.78571	25.6667
514	2	7	816.619	484.925	513.405	245.024	37.5	16.8571	54.4762
515	2	3	782.889	792.07	405.167	282.722	58.5	33.2778	92
516	2	7	854.619	337.695	623.214	193.214	21.7143	13.1905	34.9286
517	2	7	819.381	631.876	499.357	245.024	39.0952	32.7381	71.8333
518	2	5	824.367	289.199	598.533	192.467	23.2667	6.16667	29.5
519	2	3	835.778	807.599	487.167	260.778	49.6111	34.8889	84.5556
520	2	6	802.5	643.632	524.694	205.111	39.4722	29.8333	69.3333
521	2	5	805.833	456.68	564.333	190.333	29.9667	18.2333	48.2667
522	2	7	814.048	514.342	536.762	209.81	43.3333	20.7857	64.3095
523	2	4	823.5	395.157	558.167	217.167	29.875	14.4167	44.3333
524	2	7	792.452	408.637	536.095	215.905	22.5238	14.0952	36.619
525	2	7	820.333	626.061	497.31	248.738	45.3333	24.5714	69.9524
526	2	6	805.694	645.245	451.667	274.944	45.0833	30.0278	75.25
527	2	7	776.667	534.361	486.405	244.31	26.5952	16.0476	42.6429
528	2	6	798.333	556.778	496.889	232.861	44.25	21.2778	65.5556
529	2	6	794.194	498.596	487.278	249.667	35.9167	17.5556	53.5
530	2	5	784.433	356.609	532.067	215.867	24.8333	8.7	33.5333
531	2	5	801.067	431.237	533.033	219.867	31.8	13.0667	45
532	2	5	806.3	712.071	461.367	259.867	51.8667	29.5333	81.5667
533	2	7	745.881	491.863	485.762	202.643	32.6667	21.7619	54.5476
534	2	4	776.583	359.984	543.917	196.667	23.6667	8.58333	32.25
535	2	7	770.952	586.916	476.143	222.738	50.381	18.6667	69.119
536	2	4	820.208	636.086	475.542	276.083	36.5	28.5	65
537	2	3	712.556	301.456	500.389	183.889	20	5.22222	25.2222
538	2	4	787.875	1134.06	499.875	187.208	47.375	50.875	98.375
539	2	6	803.917	590.157	519.139	209.417	43.9167	28.5278	72.5278
540	2	4	812.833	845.387	446	252.125	73.875	37.8333	111.75
541	2	7	799.333	655.533	517.762	193.262	49.0238	36.2857	85.4048
542	2	6	732.778	646.832	500.306	170.417	30.0833	29.0278	59.1389
543	2	7	741.333	586.677	492.119	186.5	33.0952	26.7619	59.9524
544	2	4	747.958	445.638	529.875	173.25	29.3333	13.5417	42.9583
545	2	5	736.3	822.701	365.3	281.567	45.1667	39.9667	85.2
546	2	4	714.667	728.085	382.083	258.625	47.5417	22.3333	70
547	2	6	802.639	582.968	491.139	251.833	33.1389	22.5556	55.8333
548	2	7	790.262	642.202	490.595	239.952	29.3333	26.619	56
549	2	7	857	708.839	586.31	207.19	29.9048	30.4286	60.4286
550	2	5	726.7	759.224	437.467	180.067	74.2667	32.5	106.9
551	2	6	768.278	386.432	526.833	199.611	27.7778	10.9444	38.7778
552	2	5	729.467	362.63	509.267	180.7	24.8667	11.1	36.0333
553	2	7	825.119	364.664	628.095	149.762	30.1905	14.8333	45.0714
554	2	7	827.762	819.766	447.619	270.738	57.7857	47.8333	105.738
555	2	5	773.267	234.498	603.633	149.133	14.1667	4.53333	18.7
556	2	5	843.9	436.465	528.933	266.967	33.2333	11.0333	44.3333
557	2	7	760.071	338.703	522.119	206.952	21.4762	6.97619	28.4762
558	2	7	774.31	558.333	499.238	206.643	45.0714	20.8333	65.9048
559	2	4	734.5	461.994	438.917	250.125	33.1667	8.70833	41.9167
560	2	6	769	448.085	501.25	215.694	35.2222	13.1667	48.4444
561	2	7	851	580.474	521.31	271.476	35.3333	18.9048	54.2381
562	2	5	772.9	812.694	420.867	245.767	67.5333	35.9333	103.567
563	2	7	831.762	299.288	601.452	198.167	23.5952	6.02381	29.7381
564	2	5	792.733	435.214	510.3	238.933	30.8	9.06667	40
565	2	6	847.361	607.912	551.417	212.917	51.0278	28.6667	79.8056
566	2	7	848.286	485.104	580.357	210.429	33.0476	21.119	54.1905
567	2	3	742	387.736	506.167	195.389	29.5556	8.88889	38.5
568	2	7	797.5	768.539	470.81	230.143	53.6667	39.6429	93.4524
569	2	5	790.433	280.113	606.333	157.467	20.0333	4.5	24.5333
570	2	7	752.857	557.585	505.19	189.048	34.6905	20.5952	55.4048
571	2	6	758.139	738.219	465.611	222.361	34.3056	32.1389	66.5278
572	2	7	819.5	406.288	514.452	263.429	30.3571	7.66667	38.0714
573	2	7	831.095	571.281	490.857	275.286	40.2857	20.5476	60.8571
574	2	7	766.262	570.579	465.405	238.238	28.9524	29.2381	58.2143
575	2	7	789.167	507.457	499.667	231.524	40.4048	14.9048	55.3571
576	2	7	797.476	670.52	449.833	261.548	53.7619	28.0476	81.9048
577	2	6	792.306	878.641	512.417	194.806	38.7778	43.3611	82.1944
578	2	7	808.571	599.676	523.905	203.976	48.5714	28.3095	76.9524
579	2	7	824.952	867.489	455.714	250.857	58.2381	55.7143	114.119
580	2	7	806.881	328.092	577.595	194.143	22.2143	9.2381	31.5476
581	2	6	810.889	446.762	566.361	190	39.6389	11.8056	51.4722
582	2	7	848.952	308.458	601.214	211.619	26.0952	6.59524	32.7381
583	2	5	801.6	715.974	458.033	267.667	42.4333	29.4333	71.9333
584	2	6	773.667	761.711	417.889	263.25	53.8333	35.25	89.1111
585	2	4	806.208	381.71	585.375	169.167	34.5417	14.4583	49.0833
586	2	7	771.214	717.869	449.286	244.881	45.7857	27.7381	73.6905
587	2	6	851.722	404.718	554.389	247.306	33.6111	12.4722	46.1667

## Sheet: Day-by-day 8 hour criteria
ID	Valid_days_week1	Valid_days_week2	Week	Day_of_week	Wear_min	CPM	SED	LPA	MPA	VPA	MVPA
1	7	6	1	1	635	1017.89	325	192.667	59.5	53.8333	113.333
1	7	6	1	2	791.333	966.312	414.5	252	56.8333	65.5	122.333
1	7	6	1	3	806.333	866.071	464.667	228.833	43.8333	64.6667	108.5
1	7	6	1	4	705.5	1066.16	342.833	234	78.8333	47.3333	126.167
1	7	6	1	5	960.833	426.587	662.667	236.333	34.5	24.3333	58.8333
1	7	6	1	6	720.167	646.528	381.333	269.833	45.1667	20.5	65.6667
1	7	6	1	7	611.5	555.635	390.333	172.167	28	18	46
2	4	5	1	1	703	384.346	485.5	178.833	27	9.16667	36.1667
2	4	5	1	2
2	4	5	1	3
2	4	5	1	4	782.5	799.721	423.167	252.667	64.8333	39.6667	104.5
2	4	5	1	5	901.5	556.339	544.833	276.333	55	21.3333	76.3333
2	4	5	1	6	696.333	642.224	385.5	242.667	43.5	20.6667	64.1667
2	4	5	1	7
3	7	6	1	1	687	435.266	482	154.333	33.8333	15.3333	49.1667
3	7	6	1	2	798.5	285.093	628	132.833	21.1667	13.5	34.6667
3	7	6	1	3	805.5	408.021	616.667	132.5	29.5	24.3333	53.8333
3	7	6	1	4	857	559.754	564	209.167	48	32	80
3	7	6	1	5	823	399.631	621.167	144.833	30.8333	23.3333	54.1667
3	7	6	1	6	603.167	290.135	407.167	179.167	12.6667	2.16667	14.8333
3	7	6	1	7	605.333	587.924	368.833	180	42.8333	11.5	54.3333
4	7	6	1	1	779.667	379.356	542	190.833	29.1667	13.8333	43
4	7	6	1	2	929.5	491.916	623.667	241	32.5	25.6667	58.1667
4	7	6	1	3	822.333	391.435	597.667	167.5	31.6667	22.3333	54
4	7	6	1	4	845	688.511	510	229.333	63	38.1667	101.167
4	7	6	1	5	885.5	378.717	615.333	219.167	28.1667	18.6667	46.8333
4	7	6	1	6	725	629.412	438	218	33.6667	31.6667	65.3333
4	7	6	1	7	636.333	294.803	466	145.833	13.3333	7.83333	21.1667
5	7	7	1	1	723.167	452.3	528	141	30.6667	20	50.6667
5	7	7	1	2	837.5	595.949	592.833	165.5	37.1667	40	77.1667
5	7	7	1	3	846.667	333.19	658.333	140.667	28.3333	17.6667	46
5	7	7	1	4	645.5	766.552	416.333	137.167	40.3333	50.6667	91
5	7	7	1	5	920.667	420.469	657.833	200	36.8333	23.3333	60.1667
5	7	7	1	6	806.333	493.382	538.667	205.5	29.3333	28.8333	58.1667
5	7	7	1	7	639	132.346	552.5	75.8333	6.66667	1.83333	8.5
6	6	7	1	1	631.333	587.625	352.667	225	42.8333	8.16667	51
6	6	7	1	2	858	321.669	627.333	189.5	32.1667	6.16667	38.3333
6	6	7	1	3	752.5	477.93	469	232.333	44.1667	5.33333	49.5
6	6	7	1	4	811.833	679.062	435.833	293.667	61.1667	18.5	79.6667
6	6	7	1	5	882.833	519.764	528.167	288.167	51.8333	11.8333	63.6667
6	6	7	1	6	605	400.21	444.167	123.5	33	2.66667	35.6667
6	6	7	1	7
7	7	7	1	1	721	460.61	468.167	203.667	24.3333	21.5	45.8333
7	7	7	1	2	805.5	432.983	542.167	208	32.3333	20.1667	52.5
7	7	7	1	3	795	388.767	542.833	204.333	28	15.6667	43.6667
7	7	7	1	4	871.833	459.058	562.333	248.167	39.8333	17.8333	57.6667
7	7	7	1	5	795.5	402.748	552	195.5	28	17.6667	45.6667
7	7	7	1	6	801.167	193.925	628	155.833	12.8333	2.66667	15.5
7	7	7	1	7	882.833	433.783	555.667	281.333	31.1667	12.1667	43.3333
8	6	7	1	1	784.667	341.667	576.5	165.667	28.1667	11.5	39.6667
8	6	7	1	2	954.333	526.39	621.833	253.5	48.8333	24	72.8333
8	6	7	1	3	906.333	355.178	647	207.833	35.3333	12.8333	48.1667
8	6	7	1	4
8	6	7	1	5	916.167	378.016	622.167	244.167	32.6667	13.1667	45.8333
8	6	7	1	6	835.833	598.549	544.667	209.667	41.5	35.8333	77.3333
8	6	7	1	7	727.167	353.82	505.333	177.833	37	4.66667	41.6667
9	5	3	1	1	681	423.959	435	201	29.1667	13.3333	42.5
9	5	3	1	2
9	5	3	1	3	790.833	278.061	619.333	135.5	24.5	9.5	34
9	5	3	1	4	824.167	675.012	512	214.167	49.5	45	94.5
9	5	3	1	5	832.333	331.557	589	200.667	29	9.33333	38.3333
9	5	3	1	6	509.333	257.37	404.5	84.6667	13.6667	4.83333	18.5
9	5	3	1	7
10	7	3	1	1	763.667	459.38	525.833	184.5	27.3333	22.3333	49.6667
10	7	3	1	2	854.167	893.895	427	299	62.5	61.3333	123.833
10	7	3	1	3	723.333	389.556	500.667	180.833	27	12.8333	39.8333
10	7	3	1	4	862.833	716.685	513	249.167	52.6667	44.1667	96.8333
10	7	3	1	5	874.333	523.109	538.333	263	45.1667	22.1667	67.3333
10	7	3	1	6	712.833	486.332	473.167	189.167	25.5	21.5	47
10	7	3	1	7	645.5	312.586	451.167	171.167	15.1667	4.83333	20
11	7	7	1	1	783.667	651.806	479	228.667	41.1667	32.6667	73.8333
11	7	7	1	2	678.833	1067.29	363.5	187.167	61.5	63.1667	124.667
11	7	7	1	3	709	418.841	475.5	190.667	22.6667	17.3333	40
11	7	7	1	4	810.667	581.529	550.833	186	32.3333	39.6667	72
11	7	7	1	5	781.667	601.75	506.833	199.833	38.5	33.3333	71.8333
11	7	7	1	6	794.333	300.998	573	192	17.3333	8.5	25.8333
11	7	7	1	7	746.167	520.408	503	174.167	42.3333	24.6667	67
12	6	7	1	1	722.167	430.804	460.667	222	19.1667	17.1667	36.3333
12	6	7	1	2	804	630.697	468.5	259.333	39.3333	33.3333	72.6667
12	6	7	1	3	656.167	579.588	339.167	265.5	32.1667	16.1667	48.3333
12	6	7	1	4	781.167	624.865	470.667	231.833	38.5	36.5	75
12	6	7	1	5	778.833	1183.78	386.833	225.5	88.5	75.1667	163.667
12	6	7	1	6	496.833	711.345	243	200	35	15.8333	50.8333
12	6	7	1	7
13	7	3	1	1	779.833	398.349	580	152.5	27.6667	17.6667	45.3333
13	7	3	1	2	903.333	753.058	543.333	231	82.6667	42.6667	125.333
13	7	3	1	3	695.5	529.145	458.333	178.167	36.1667	19.8333	56
13	7	3	1	4	811	484.252	548.5	203.833	29.1667	26.1667	55.3333
13	7	3	1	5	804.5	532.096	504	242.333	37	18	55
13	7	3	1	6	699.167	460.809	445.5	209.5	26.8333	13.5	40.3333
13	7	3	1	7	699.333	217.357	522.167	166.167	5	4.33333	9.33333
14	7	7	1	1	782.5	628.754	514.5	195.167	33.8333	36.6667	70.5
14	7	7	1	2	799	699.446	499.833	212.667	48.1667	35.1667	83.3333
14	7	7	1	3	695.167	560.513	404.333	239.333	32.1667	16.3333	48.5
14	7	7	1	4	780.5	706.838	489.167	202.333	43.5	42.8333	86.3333
14	7	7	1	5	895.5	726.03	549	260.5	37.8333	45.1667	83
14	7	7	1	6	661.667	541.425	412.667	197	32.3333	17.1667	49.5
14	7	7	1	7	621	655.348	332.833	228.167	37.6667	18.6667	56.3333
15	7	7	1	1	836.167	414.555	552	235.333	30.1667	15.5	45.6667
15	7	7	1	2	821	643.116	435	306.333	49.5	25.3333	74.8333
15	7	7	1	3	837.5	406.047	549.667	246.333	26.6667	11.5	38.1667
15	7	7	1	4	908.5	587.715	572	245.667	57.6667	28	85.6667
15	7	7	1	5	929.333	587.958	565.667	281.333	52.5	26	78.5
15	7	7	1	6	749.333	358.053	459.833	262.333	19.5	4	23.5
15	7	7	1	7	646.667	620.768	379	204	40.8333	20.5	61.3333
16	4	7	1	1
16	4	7	1	2
16	4	7	1	3
16	4	7	1	4	781.5	365.182	562.833	174	30.3333	11.1667	41.5
16	4	7	1	5	841.333	469.786	578.333	210.167	31.5	19	50.5
16	4	7	1	6	790.5	194.268	652.167	124	6.16667	6	12.1667
16	4	7	1	7	500.167	637.937	305.333	141.5	34.8333	16.3333	51.1667
17	7	7	1	1	817	399.742	602.333	167.667	23.6667	20.8333	44.5
17	7	7	1	2	686.333	928.324	374.167	204	64.3333	41.5	105.833
17	7	7	1	3	828.333	246.134	653.833	147	22.3333	3.16667	25.5
17	7	7	1	4	766.167	586.008	521.333	161.667	54.5	26.8333	81.3333
17	7	7	1	5	918.5	519.725	586.333	259.833	46.5	22.6667	69.1667
17	7	7	1	6	869.167	357.737	591	241	26	8.16667	34.1667
17	7	7	1	7	667.5	369.999	475.667	148.667	34.5	6.16667	40.6667
18	7	7	1	1	847.167	509.058	570.167	210.833	34.6667	28	62.6667
18	7	7	1	2	842.667	1202.16	425.667	251	77.3333	85.6667	163
18	7	7	1	3	823.667	656.389	497.333	241.667	51.1667	30.6667	81.8333
18	7	7	1	4	557.5	896.777	348.333	127	37.6667	42.6667	80.3333
18	7	7	1	5	937.833	936.083	540	247.5	78.3333	68	146.333
18	7	7	1	6	869.667	627.87	513.167	280.667	37.5	35.3333	72.8333
18	7	7	1	7	722	865.003	397.667	222.167	52	48.1667	100.167
19	7	5	1	1	761.167	637.888	469	219.5	37.3333	32.8333	70.1667
19	7	5	1	2	708.667	612.758	442.5	199.833	39.5	24.6667	64.1667
19	7	5	1	3	795.333	553.977	478.5	244.833	51.3333	17.1667	68.5
19	7	5	1	4	772.833	638.768	456.167	239.833	44.8333	27.8333	72.6667
19	7	5	1	5	838.333	549.417	539.333	223.5	50.8333	22.5	73.3333
19	7	5	1	6	708.833	579.415	404	245.167	39.1667	18.3333	57.5
19	7	5	1	7	629.667	383.52	417.833	177.167	25.8333	6.16667	32
20	7	7	1	1	786	652.131	462.333	242.667	47	29.8333	76.8333
20	7	7	1	2	804.5	531.345	489.667	252.667	34.8333	22.6667	57.5
20	7	7	1	3	841.667	822.901	443.667	289	72.3333	34.1667	106.5
20	7	7	1	4	753.167	658.964	469.833	198	54.5	28.5	83
20	7	7	1	5	894.667	611.237	482.167	335.5	50	23	73
20	7	7	1	6	762.667	388.394	518.667	203	28.3333	10.5	38.8333
20	7	7	1	7	547.5	657.916	285.333	208	33.5	17.1667	50.6667
21	7	7	1	1	835	696.333	559	178.167	45.3333	49.5	94.8333
21	7	7	1	2	796.667	469.293	589.5	151.5	24.1667	28.6667	52.8333
21	7	7	1	3	827.5	580.866	547.667	204.333	38	35.3333	73.3333
21	7	7	1	4	644.333	772.038	405.5	152.167	38	45.8333	83.8333
21	7	7	1	5	975.667	472.539	707.5	192.333	43.8333	29.1667	73
21	7	7	1	6	787.333	174.497	639	132.833	9.33333	3.16667	12.5
21	7	7	1	7	482.833	240.509	380.833	89.5	7.5	4	11.5
22	7	7	1	1	743.167	580.901	392.167	294	37.3333	15.5	52.8333
22	7	7	1	2	850.167	295.2	552.667	276.333	14.1667	3.33333	17.5
22	7	7	1	3	848.667	469.032	494	303.333	36.6667	9	45.6667
22	7	7	1	4	743	538.996	424.5	260	40.5	14.5	55
22	7	7	1	5	852	370.55	579.833	233.167	28.8333	8.66667	37.5
22	7	7	1	6	714.167	215.297	535.167	165	9.66667	1.66667	11.3333
22	7	7	1	7	677.667	353.715	429.667	221	17.8333	5.66667	23.5
23	7	7	1	1	816	513.841	537.167	217.667	39	18.8333	57.8333
23	7	7	1	2	821.833	408.405	579	189	38.6667	13.1667	51.8333
23	7	7	1	3	811.167	465.754	552	203.833	43.3333	10.3333	53.6667
23	7	7	1	4	776.833	154.791	639.667	127.833	6.83333	1.5	8.33333
23	7	7	1	5	971.333	520.786	687.333	220	31	30.1667	61.1667
23	7	7	1	6	846	262.565	636	187	13.1667	7.66667	20.8333
23	7	7	1	7	743.167	669.629	503.333	166.667	31.3333	39.3333	70.6667
24	7	7	1	1	762.833	501.281	472.167	229.667	40.8333	14.6667	55.5
24	7	7	1	2	740	485.465	439.5	248.167	30.1667	18.8333	49
24	7	7	1	3	749.333	726.512	408.167	245.833	66.1667	26.1667	92.3333
24	7	7	1	4	771.667	649.48	422.833	271.667	53.3333	20.8333	74.1667
24	7	7	1	5	861	672.398	434.667	350.5	56.1667	17.1667	73.3333
24	7	7	1	6	727.333	318.346	501.667	201.833	15.1667	6.33333	21.5
24	7	7	1	7	636.333	386.507	370.333	242.333	15.3333	4.5	19.8333
25	6	7	1	1	706	898.977	415.5	178.333	65.3333	45.1667	110.5
25	6	7	1	2	845.667	680.745	507.833	245.667	63	27.8333	90.8333
25	6	7	1	3	791.5	719.295	463.167	235.833	58.6667	32.1667	90.8333
25	6	7	1	4	782.167	651.136	526.5	164.167	45.1667	41.6667	86.8333
25	6	7	1	5	905.667	653.25	558.333	252.833	67.8333	24.5	92.3333
25	6	7	1	6	533.5	598.041	317.667	168.5	36	8.5	44.5
25	6	7	1	7
26	7	6	1	1	863.5	288.315	625.333	210.667	16.8333	7.33333	24.1667
26	7	6	1	2	916.167	450.068	615	236.833	39.6667	20.1667	59.8333
26	7	6	1	3	884	320.408	629	225.5	17	9.16667	26.1667
26	7	6	1	4	852.667	267.006	597.833	234	12.6667	3.33333	16
26	7	6	1	5	887.667	435.035	599.5	238.333	27.5	17.6667	45.1667
26	7	6	1	6	739.5	243.448	547.333	168.333	18.3333	2.16667	20.5
26	7	6	1	7	662.5	167.278	505.833	146	7.33333	1.5	8.83333
27	6	6	1	1	780.667	603.418	480.167	238.167	29.6667	28.5	58.1667
27	6	6	1	2	759.833	412.469	514.667	200	31.5	11.8333	43.3333
27	6	6	1	3	716.333	508.742	476.333	185.333	36	15.5	51.5
27	6	6	1	4	724.333	442.981	482.833	201.5	25.1667	11.8333	37
27	6	6	1	5	881	526.812	572.167	241.333	42.3333	21.1667	63.5
27	6	6	1	6
27	6	6	1	7	535.833	1052.78	289.667	158.5	36.1667	49.1667	85.3333
28	7	7	1	1	780	782.178	402.5	273.5	63.8333	36.3333	100.167
28	7	7	1	2	746	412.777	494.333	206.5	29.3333	10.5	39.8333
28	7	7	1	3	823.5	607.379	466.333	276.333	57.5	20.1667	77.6667
28	7	7	1	4	727	650.371	413.833	231.5	48	29.5	77.5
28	7	7	1	5	1002.83	634.035	560.833	342.667	61.5	33.1667	94.6667
28	7	7	1	6	829.167	282.34	623.667	175.333	23	5.16667	28.1667
28	7	7	1	7	641.667	496.909	434.5	174	22	9.66667	31.6667
29	7	6	1	1	798.5	519.483	505	243.667	27.1667	18.3333	45.5
29	7	6	1	2	790	362.433	543.833	208.5	21.8333	12.6667	34.5
29	7	6	1	3	820.167	823.663	454.5	264.667	59	37.8333	96.8333
29	7	6	1	4	683.333	431.072	458.333	181.833	29.6667	11	40.6667
29	7	6	1	5	873.5	774.577	495.5	282.333	50.6667	42.1667	92.8333
29	7	6	1	6	869.167	491.819	468.5	351.833	33.1667	10.3333	43.5
29	7	6	1	7	721.667	932.43	373.833	257	40.8333	46.3333	87.1667
30	7	7	1	1	806	756.517	463.333	236.167	64.6667	38.6667	103.333
30	7	7	1	2	730.167	750.618	388.167	256.5	56.3333	26.6667	83
30	7	7	1	3	562	577.262	333.833	180	33.1667	12.3333	45.5
30	7	7	1	4	731.5	655.266	401	244.167	57.5	24.1667	81.6667
30	7	7	1	5	974.5	559.596	618.5	265.667	54	32.1667	86.1667
30	7	7	1	6	814.333	482.256	536.5	211.833	43.6667	20.1667	63.8333
30	7	7	1	7	772	428.602	526.833	190.667	42.5	8.83333	51.3333
31	7	7	1	1	865.833	389.721	565.167	258.333	27	11.6667	38.6667
31	7	7	1	2	914.667	311.891	633.333	249.333	22	6.33333	28.3333
31	7	7	1	3	770.5	461.862	479.167	244.333	29.5	14	43.5
31	7	7	1	4	759.833	484.215	456	251	36.6667	13	49.6667
31	7	7	1	5	930.167	428.491	636.833	230	39.6667	18.8333	58.5
31	7	7	1	6	740.667	201.778	551	178.667	8	1.16667	9.16667
31	7	7	1	7	749.5	368.748	473.5	245.167	22.3333	5.33333	27.6667
32	6	6	1	1	932.333	479.53	626	248.333	32.8333	21.5	54.3333
32	6	6	1	2	864.167	479.845	583.5	219	34.5	23.3333	57.8333
32	6	6	1	3	844	697.739	531.667	211.167	61.1667	36.3333	97.5
32	6	6	1	4	480.5	558.683	328.667	109.333	21.6667	18.3333	40
32	6	6	1	5	904.5	519.215	589	251.667	37	24.3333	61.3333
32	6	6	1	6
32	6	6	1	7	660.667	584.625	396.333	214.667	30	16.1667	46.1667
33	7	7	1	1	799.833	596.519	463.667	275.167	37.5	19.1667	56.6667
33	7	7	1	2	705.167	447.82	478	178	32.5	14	46.5
33	7	7	1	3	778.167	634.448	457.833	248	51.8333	18.6667	70.5
33	7	7	1	4	776	568.086	434.5	281.5	45.5	11.6667	57.1667
33	7	7	1	5	837.667	529.197	558.5	215.667	39.6667	20.6667	60.3333
33	7	7	1	6	839.667	290.668	598.667	216.167	17.1667	4.83333	22
33	7	7	1	7	758	360.836	522.667	205	19	7.66667	26.6667
34	6	5	1	1	779.667	493.95	550	179.667	21.6667	25.8333	47.5
34	6	5	1	2	847.333	412.073	609.667	180.167	33.5	20.1667	53.6667
34	6	5	1	3	753.667	490.032	521.833	173.667	33.3333	21.3333	54.6667
34	6	5	1	4	783.333	350.295	569	170	27.3333	12.3333	39.6667
34	6	5	1	5
34	6	5	1	6	613.333	427.614	362	220	21.3333	7.16667	28.5
34	6	5	1	7	611.333	1061.08	346.167	171.5	32.1667	59.1667	91.3333
35	7	4	1	1	776	360.566	529.833	209.167	21.1667	11.1667	32.3333
35	7	4	1	2	778.167	220.61	602.833	152.833	16	3.83333	19.8333
35	7	4	1	3	756.167	425.479	534.333	171.167	32.6667	14.3333	47
35	7	4	1	4	755.833	306.454	567.167	154.833	24.8333	7.33333	32.1667
35	7	4	1	5	866.833	525.877	568	234.333	36.5	24.6667	61.1667
35	7	4	1	6	680.167	229.025	530.333	133.167	10.3333	4.83333	15.1667
35	7	4	1	7	641	195.919	484.5	147.167	6.66667	1.16667	7.83333
36	7	6	1	1	879	716.428	452	332.5	62.5	26.3333	88.8333
36	7	6	1	2	929.333	850.901	429.833	371.333	93.6667	30.8333	124.5
36	7	6	1	3	526.5	421.333	335.5	163	20.1667	5.66667	25.8333
36	7	6	1	4	811.167	428.706	498.167	264.667	37.8333	5.83333	43.6667
36	7	6	1	5	830.833	550.415	476.5	284.5	50.3333	16.5	66.8333
36	7	6	1	6	649.333	451.814	429.333	176.167	34	7.5	41.5
36	7	6	1	7	630.833	537.779	365.833	213.667	36.6667	11.8333	48.5
37	7	7	1	1	874.333	608.603	533.167	252.833	56.3333	27.5	83.8333
37	7	7	1	2	802.833	673.424	493	212.667	61.8333	32.1667	94
37	7	7	1	3	918.667	468.995	584.667	266.167	47	16.5	63.5
37	7	7	1	4	858.333	419.547	603	200	33.3333	19.5	52.8333
37	7	7	1	5	732.333	440.629	523	156.167	34.5	16.6667	51.1667
37	7	7	1	6	703.5	232.131	500.167	190.667	7.66667	2.66667	10.3333
37	7	7	1	7	637	345.038	444.5	162.5	23.8333	4.16667	28
38	5	5	1	1
38	5	5	1	2	847	527.517	542.667	234.167	50	16.5	66.5
38	5	5	1	3	738.833	659.586	413	249.333	50.8333	22.3333	73.1667
38	5	5	1	4	812.333	575.1	504.167	235.333	46	23	69
38	5	5	1	5	848.833	488.889	555.5	229.5	46.5	14.3333	60.8333
38	5	5	1	6	569.667	282.586	407.167	146.833	10	3.83333	13.8333
38	5	5	1	7
39	5	5	1	1	776.833	1044.69	329.833	303.5	97.1667	42.8333	140
39	5	5	1	2
39	5	5	1	3	790.833	742.696	412	290	61.5	25.5	87
39	5	5	1	4
39	5	5	1	5	755	959.735	357	269	79.1667	46	125.167
39	5	5	1	6	827	568.156	477.667	278.333	45.3333	22.1667	67.5
39	5	5	1	7	600.5	695.147	279.5	263.333	40	15.1667	55.1667
40	6	7	1	1	858.5	828.346	453.5	277.167	92.5	31.5	124
40	6	7	1	2	1030.67	959.791	479.167	374.833	129	43.3333	172.333
40	6	7	1	3	780	544.219	470.833	248.167	45.8333	12.6667	58.5
40	6	7	1	4
40	6	7	1	5	932.167	547.887	553.667	295.667	55.5	23.3333	78.8333
40	6	7	1	6	756.5	297.886	510.167	224	14.5	4.66667	19.1667
40	6	7	1	7	680.667	492.06	384.833	253.333	31	8.33333	39.3333
41	7	6	1	1	808.167	772.978	373.333	331.5	63.1667	34.1667	97.3333
41	7	6	1	2	969	997.087	390.5	415	114.167	43.3333	157.5
41	7	6	1	3	713.5	397.923	429	241.5	30.8333	7.33333	38.1667
41	7	6	1	4	822.333	641.889	470.333	262.5	55	29.8333	84.8333
41	7	6	1	5	1016.83	575.474	544.833	381	61	25	86
41	7	6	1	6	866.5	375.386	521.5	311.833	24.3333	6	30.3333
41	7	6	1	7	671.667	651.028	344	264.833	36	23	59
42	7	7	1	1	840.833	614.05	476.833	293	48.8333	18.1667	67
42	7	7	1	2	836.833	628.798	465.5	283	73.5	11.5	85
42	7	7	1	3	832.333	366.879	563.333	229.167	28.3333	7.83333	36.1667
42	7	7	1	4	879.5	488.886	544	271	43.8333	16.8333	60.6667
42	7	7	1	5	915.5	466.213	563.833	296	34.8333	16.1667	51
42	7	7	1	6	847.5	385.727	506.167	308.167	26.1667	3.5	29.6667
42	7	7	1	7	760.833	335.286	491.833	245.167	17.5	3.33333	20.8333
43	7	7	1	1	825.167	428.606	595.333	170.167	39.6667	16.6667	56.3333
43	7	7	1	2	851.5	310.303	652.833	154	29.5	13.5	43
43	7	7	1	3	895.333	583.863	545	259.833	62.5	24.5	87
43	7	7	1	4	854.833	483.116	591.833	194.667	38.3333	26.3333	64.6667
43	7	7	1	5	918.333	366.161	656.667	206.833	38.3333	13.8333	52.1667
43	7	7	1	6	663	328.784	508	118.167	26	8.33333	34.3333
43	7	7	1	7	642.5	205.988	500	127.833	9.66667	2.33333	12
44	7	7	1	1	759.833	682.866	447.833	234	40.1667	35.1667	75.3333
44	7	7	1	2	821.333	459.737	546.667	222.667	31.5	18.8333	50.3333
44	7	7	1	3	741.5	412.039	502.167	202.333	21.5	13.6667	35.1667
44	7	7	1	4	719.833	690.178	435	206.5	39	36.3333	75.3333
44	7	7	1	5	889.333	747.217	504.833	281.833	54.8333	43.8333	98.6667
44	7	7	1	6	756.167	485.193	472.667	234.333	33.1667	13.3333	46.5
44	7	7	1	7	705.5	509.093	420.333	234.833	25.8333	20.1667	46
45	7	7	1	1	800.667	546.286	490.167	246.333	35.8333	23.1667	59
45	7	7	1	2	821.167	774.625	469	245.167	69.5	34.5	104
45	7	7	1	3	754.833	194.57	578	160.5	10	3	13
45	7	7	1	4	813.5	514.538	489.333	269.333	37.5	13.8333	51.3333
45	7	7	1	5	909.333	541.134	562.167	264	55	23.6667	78.6667
45	7	7	1	6	791.667	297.121	517.167	252	16.1667	2.66667	18.8333
45	7	7	1	7	682.833	342.466	472.5	178.833	21.3333	7.16667	28.5
46	6	7	1	1	501	192.214	387.167	105.167	6	0.666667	6.66667
46	6	7	1	2
46	6	7	1	3	672.167	337.712	448	196.5	21.6667	3.33333	25
46	6	7	1	4	673.667	468.934	412.833	218.333	28.6667	10	38.6667
46	6	7	1	5	877.667	443.213	551.833	270.833	37.1667	12.5	49.6667
46	6	7	1	6	747.833	233.287	528	204.667	10.1667	1	11.1667
46	6	7	1	7	702	185.808	538.167	153.833	5.16667	2.33333	7.5
47	5	7	1	1	903.667	469.541	608.5	237.833	27	27	54
47	5	7	1	2
47	5	7	1	3	845.333	252.522	656.5	166.667	13.3333	7.5	20.8333
47	5	7	1	4	683.5	452.812	456.5	185.667	21.3333	16.8333	38.1667
47	5	7	1	5	905.667	533.385	581.667	250.5	44.6667	24.5	69.1667
47	5	7	1	6	722.333	189.785	582.167	125	9.33333	3	12.3333
47	5	7	1	7
48	7	7	1	1	813.667	525.924	545	204.167	36.6667	25.6667	62.3333
48	7	7	1	2	772.833	616.337	503.667	191.5	36	37.8333	73.8333
48	7	7	1	3	817.833	442.43	550.333	214.167	32	18.6667	50.6667
48	7	7	1	4	840.667	179.033	690.5	129.167	13.3333	5	18.3333
48	7	7	1	5	837.167	825.859	472.333	242.5	69	49.6667	118.667
48	7	7	1	6	766.333	640.797	456.833	230.333	53	22	75
48	7	7	1	7	568	781.401	314.833	168.5	57	24.3333	81.3333
49	7	7	1	1	776	385.865	537	201.5	26.1667	9.5	35.6667
49	7	7	1	2	877.5	533.82	600.333	195.833	54.3333	23.6667	78
49	7	7	1	3	919.167	383.453	650.333	218	38.8333	10.3333	49.1667
49	7	7	1	4	804.5	577.168	499.333	233.5	47.5	22	69.5
49	7	7	1	5	812.667	421.605	514.667	254.833	29.6667	10.6667	40.3333
49	7	7	1	6	687.5	316.807	469.833	192	18.5	4.5	23
49	7	7	1	7	672.667	442.296	437.167	190.167	28.1667	13.5	41.6667
50	6	7	1	1	676.5	616.943	432.5	182.667	29.8333	29.8333	59.6667
50	6	7	1	2
50	6	7	1	3	797.667	383.386	566.5	193.5	17.5	18	35.5
50	6	7	1	4	486.5	107.233	427.333	54.3333	3.16667	1	4.16667
50	6	7	1	5	892.333	389.111	614.5	236.5	21.8333	16	37.8333
50	6	7	1	6	710.333	339.819	488.167	194.333	16.3333	9.83333	26.1667
50	6	7	1	7	708.333	510.136	502.5	148.833	27.3333	26.3333	53.6667
51	6	7	1	1	798.833	518.842	551.333	181.833	43.3333	20.8333	64.1667
51	6	7	1	2	798.333	628.76	465.5	254	57.5	18.3333	75.8333
51	6	7	1	3	782.833	589.046	502.833	200.5	59.1667	17	76.1667
51	6	7	1	4	740.667	588.944	491.833	178.5	48.1667	19.5	67.6667
51	6	7	1	5	841.667	604.604	529	231.667	56.6667	21.8333	78.5
51	6	7	1	6	580.167	372.121	368.833	185.667	17.3333	5.5	22.8333
51	6	7	1	7
52	5	4	1	1	766.5	547.815	500.333	201.333	41.5	20.8333	62.3333
52	5	4	1	2	800.833	502.033	521.833	222.167	41.1667	13.5	54.6667
52	5	4	1	3	889	336.019	623.833	234.833	26.3333	3	29.3333
52	5	4	1	4	768.833	533.775	493.5	207.667	51.6667	13.6667	65.3333
52	5	4	1	5	872	404.226	630.833	187	43.1667	9.5	52.6667
52	5	4	1	6
52	5	4	1	7
53	6	7	1	1	738	585.06	439	239.5	35.3333	21.5	56.8333
53	6	7	1	2	803.667	331.005	586	182.167	20.1667	12.1667	32.3333
53	6	7	1	3	807.167	278.784	573.333	207.167	17.6667	5.83333	23.5
53	6	7	1	4	673.667	587.424	424.5	187	32.6667	26	58.6667
53	6	7	1	5	961.333	477.42	629	267.833	39	20.5	59.5
53	6	7	1	6
53	6	7	1	7	717.667	607.36	437	215.167	36	27.1667	63.1667
54	7	7	1	1	784.833	431.808	514	229	22	16	38
54	7	7	1	2	811.833	522.335	528.167	226.333	28	26.6667	54.6667
54	7	7	1	3	819.833	286.374	591	201.167	18.3333	6	24.3333
54	7	7	1	4	740.667	583.5	418.5	261.833	39.6667	17.3333	57
54	7	7	1	5	933.5	503.153	571.167	295.833	39.6667	22.5	62.1667
54	7	7	1	6	763.167	288.328	567.833	168.667	16.5	7.83333	24.3333
54	7	7	1	7	561.333	322.539	386.667	155.5	11.6667	4.83333	16.5
55	7	7	1	1	943	395.575	681.667	212.833	25.3333	20.5	45.8333
55	7	7	1	2	820	564.795	520	224.333	39.3333	32	71.3333
55	7	7	1	3	883.167	337.267	617	224.5	26	10.8333	36.8333
55	7	7	1	4	829.5	475.62	565.5	200.667	33.8333	26.1667	60
55	7	7	1	5	985.167	668.999	565.667	316.167	60	40.1667	100.167
55	7	7	1	6	792.667	515.442	504.167	227.333	42.8333	16.3333	59.1667
55	7	7	1	7	742.5	359.372	522.333	179.5	29.3333	7.33333	36.6667
56	7	7	1	1	843.333	534.553	556.5	217	35.1667	29.5	64.6667
56	7	7	1	2	866.667	345.204	610	219.167	25.8333	10.3333	36.1667
56	7	7	1	3	886.833	401.318	612	221.333	34.5	15.8333	50.3333
56	7	7	1	4	885.833	469.04	618.333	202.5	43.5	18.6667	62.1667
56	7	7	1	5	992.833	561.55	599.667	310.167	60.1667	18.8333	79
56	7	7	1	6	769.5	220.061	602.167	147.833	13	4.16667	17.1667
56	7	7	1	7	665.333	235.389	524	121	13.8333	4.5	18.3333
57	5	7	1	1	761.333	180.82	612.667	135.333	8.16667	3	11.1667
57	5	7	1	2
57	5	7	1	3	813.5	560.879	509.667	226	49.8333	25.1667	75
57	5	7	1	4	817.5	771.5	474.667	237.833	58.1667	43.1667	101.333
57	5	7	1	5	963.333	398.535	660.333	245.5	41.1667	12.1667	53.3333
57	5	7	1	6	846.333	418.691	605.833	187.333	25.5	24.6667	50.1667
57	5	7	1	7
58	6	7	1	1	766.167	495.144	493.5	222.167	26.1667	22	48.1667
58	6	7	1	2	898.333	692.689	493.833	300.167	66.1667	34.1667	100.333
58	6	7	1	3	814.167	374.857	576.667	191	28.3333	14.8333	43.1667
58	6	7	1	4	889.833	602.526	563.833	232	65	25.3333	90.3333
58	6	7	1	5	909.333	506.332	580.5	255.167	41.1667	25.5	66.6667
58	6	7	1	6	569.167	686.931	288.5	219.333	37.5	20.8333	58.3333
58	6	7	1	7
59	6	7	1	1	792.667	400.894	542.667	211.333	20.5	15.3333	35.8333
59	6	7	1	2	831.833	440.217	557.333	221.833	31	19.1667	50.1667
59	6	7	1	3	768.667	360.497	513.5	221.5	22.5	7.5	30
59	6	7	1	4
59	6	7	1	5	864.333	570.588	544.333	242.5	46.5	27.1667	73.6667
59	6	7	1	6	807.667	246.614	578.167	207.5	17.5	2	19.5
59	6	7	1	7	717.5	425.115	479.833	191.667	24.6667	17.6667	42.3333
60	6	7	1	1	874.667	644.473	546.5	235.667	47.8333	41.3333	89.1667
60	6	7	1	2	795.333	993.355	431.833	228.5	66	64.8333	130.833
60	6	7	1	3	874.833	674.875	522	245.833	72.1667	32.1667	104.333
60	6	7	1	4
60	6	7	1	5	1058.83	951.448	582.5	296.667	99.3333	76.3333	175.667
60	6	7	1	6	774.833	523.76	547.5	157.5	36.6667	31.6667	68.3333
60	6	7	1	7	497.5	539.646	297.167	160.167	23.3333	14.1667	37.5
61	6	7	1	1	762.833	791.299	490.833	183.333	31.3333	55.1667	86.5
61	6	7	1	2	780.167	830.182	457.333	218	46.3333	52.6667	99
61	6	7	1	3	752.667	754.847	416	246.167	45.1667	42.1667	87.3333
61	6	7	1	4	728.167	865.717	382.5	256.333	44	43	87
61	6	7	1	5	932.833	706.297	497.167	345.667	50.6667	36.5	87.1667
61	6	7	1	6	513.333	405.164	339.833	150.833	13.5	7.33333	20.8333
61	6	7	1	7
62	7	7	1	1	758	540.509	471.333	223.833	36.5	21.6667	58.1667
62	7	7	1	2	833.5	455.341	523.167	255	31	19.3333	50.3333
62	7	7	1	3	831.667	351.73	587.333	203	27.6667	10.6667	38.3333
62	7	7	1	4	744.667	153.862	614.667	118.667	8.33333	1.33333	9.66667
62	7	7	1	5	831.667	386.087	541.833	247.833	31.1667	7.83333	39
62	7	7	1	6	827.833	417.568	555.5	224	34.8333	9.33333	44.1667
62	7	7	1	7	692.5	497.014	452.167	188.333	23.6667	24.3333	48
63	7	7	1	1	803.667	437.168	472.333	296.167	20.8333	10.6667	31.5
63	7	7	1	2	899.833	417.333	554.167	299.5	26.6667	15.5	42.1667
63	7	7	1	3	865.333	453.914	542.5	270	37.5	11.5	49
63	7	7	1	4	917.667	334.35	590	298	21.6667	4.5	26.1667
63	7	7	1	5	950	384.5	578	335.167	24.5	9.33333	33.8333
63	7	7	1	6	807	285.172	574.333	211.5	10.3333	7.66667	18
63	7	7	1	7	708.833	372.353	465	206.5	18.3333	15.3333	33.6667
64	7	7	1	1	832.833	534.498	492.833	275.667	43.5	17.3333	60.8333
64	7	7	1	2	858.667	203.387	646.667	199	8.5	1.66667	10.1667
64	7	7	1	3	814	561.263	465	292	40.5	12.3333	52.8333
64	7	7	1	4	806.333	652.777	461.5	266	51.3333	25.6667	77
64	7	7	1	5	958.667	369.573	663	255.333	20.3333	14	34.3333
64	7	7	1	6	824.833	341.394	576.5	220.5	15	9.5	24.5
64	7	7	1	7	727	414.93	466.333	217.333	21.5	17.3333	38.8333
65	4	7	1	1
65	4	7	1	2	615.5	108.422	521.5	88.8333	3.16667	0.5	3.66667
65	4	7	1	3	800	454.835	497.167	250.333	41.8333	8	49.8333
65	4	7	1	4
65	4	7	1	5	934.333	569.086	559.167	285.833	57.5	26	83.5
65	4	7	1	6	491.667	169.963	388.333	95	5.16667	1.66667	6.83333
65	4	7	1	7
66	7	7	1	1	893.333	612.299	528.333	284.5	45.1667	31.1667	76.3333
66	7	7	1	2	850	512.979	535.5	247.333	37.8333	24.5	62.3333
66	7	7	1	3	857.5	527.373	500.5	293.833	38.1667	19.8333	58
66	7	7	1	4	834.333	642.873	467.5	288.5	45.8333	28.1667	74
66	7	7	1	5	921.833	427.064	557	320.667	30.3333	9.66667	40
66	7	7	1	6	881	440.447	538.167	295	38.6667	5.83333	44.5
66	7	7	1	7	769	603.633	453.167	246.5	33.5	31	64.5
67	5	7	1	1	676.5	762.618	382.833	209.333	47.3333	34.8333	82.1667
67	5	7	1	2	845	826.949	499.167	230.167	55.3333	56.8333	112.167
67	5	7	1	3	795.167	867.157	459.333	213.333	63.1667	56.6667	119.833
67	5	7	1	4
67	5	7	1	5	955.833	833.773	462.833	376	82	30.8333	112.833
67	5	7	1	6	624	429.785	440.667	141.5	29.5	11.3333	40.8333
67	5	7	1	7
68	7	7	1	1	862.5	552.831	543.5	251	36.6667	28.5	65.1667
68	7	7	1	2	872.667	542.043	582.333	223.667	31.5	31	62.5
68	7	7	1	3	837.333	365.883	597.833	201.667	24.1667	11.1667	35.3333
68	7	7	1	4	702.833	652.294	428.167	201.667	39.8333	30.5	70.3333
68	7	7	1	5	816.833	961.535	396.833	288.333	74.5	54.6667	129.167
68	7	7	1	6	756.833	267.423	559.167	172	19.5	3.33333	22.8333
68	7	7	1	7	673.5	514.471	455	167.167	20.6667	28	48.6667
69	5	5	1	1
69	5	5	1	2	717	443.135	519.333	149.167	25	20	45
69	5	5	1	3	520	582.056	329.667	146.5	19.6667	20.8333	40.5
69	5	5	1	4	506.333	513.691	359.333	100.333	24.1667	21	45.1667
69	5	5	1	5	572.333	264.72	427	125.667	12.5	4.83333	17.3333
69	5	5	1	6	531	425.145	370.667	127.5	23.3333	8.5	31.8333
69	5	5	1	7
70	4	6	1	1	758	459.22	501	194.667	42	16.5	58.5
70	4	6	1	2	787.167	417.392	528.5	210.167	30.5	15	45.5
70	4	6	1	3
70	4	6	1	4
70	4	6	1	5	855.5	431.517	544	260	34.5	12.1667	46.6667
70	4	6	1	6
70	4	6	1	7	649.167	207.568	495.333	135.667	12	4.16667	16.1667
71	6	5	1	1	740.167	532.949	517.667	163.5	28.6667	28.1667	56.8333
71	6	5	1	2	798.833	714.056	477.667	234.833	43.6667	39.3333	83
71	6	5	1	3	820.667	596.734	482	264.333	45.5	24.3333	69.8333
71	6	5	1	4
71	6	5	1	5	820.833	432.058	530.167	239	35.1667	12.5	47.6667
71	6	5	1	6	645.5	584.005	395	199.167	31.1667	18.5	49.6667
71	6	5	1	7	545.667	529.155	316.333	193.833	25.1667	7.66667	32.8333
72	4	6	1	1
72	4	6	1	2
72	4	6	1	3	786.833	631.547	430	283.667	44.8333	24.6667	69.5
72	4	6	1	4	851.333	650.188	496.833	268.833	44.1667	37.8333	82
72	4	6	1	5	834.167	436.081	510.833	273.5	30.3333	13.8333	44.1667
72	4	6	1	6	608	442.944	380.5	197.667	16.6667	10.3333	27
72	4	6	1	7
73	6	6	1	1	936	447.185	651.333	212.5	41.1667	25.6667	66.8333
73	6	6	1	2	869	307.048	661.167	169.5	19.1667	15.8333	35
73	6	6	1	3	492.167	747.505	300.333	129	32.5	26.6667	59.1667
73	6	6	1	4	769.5	481.268	503.833	209.667	30.8333	21.8333	52.6667
73	6	6	1	5	614.833	329.828	443.333	141.667	19.1667	9.16667	28.3333
73	6	6	1	6
73	6	6	1	7	735	240.69	481.833	239.5	9.5	1	10.5
74	7	7	1	1	745.333	586.951	457.833	211.167	55.1667	17.8333	73
74	7	7	1	2	790.167	521.247	481	251.667	37.6667	17.3333	55
74	7	7	1	3	864.833	549.205	515.333	282	42.1667	21.8333	64
74	7	7	1	4	783.5	489.283	516.833	202.333	44.6667	17	61.6667
74	7	7	1	5	805.167	397.689	541	216.5	34.5	9.16667	43.6667
74	7	7	1	6	731.333	266.386	507.167	206.667	13	2	15
74	7	7	1	7	606.833	392.515	389.5	185.5	24.8333	3.66667	28.5
75	5	6	1	1	784.5	764.022	472.167	200.667	68.5	40.3333	108.833
75	5	6	1	2
75	5	6	1	3	812.833	450.053	550.833	205.5	44	10.8333	54.8333
75	5	6	1	4
75	5	6	1	5	939.667	343.238	691.5	196.667	37.5	11.3333	48.8333
75	5	6	1	6	796.667	220.829	592.167	191.5	7.33333	2.66667	10
75	5	6	1	7	591.333	675.676	323.833	205.833	37.1667	21.8333	59
76	5	6	1	1
76	5	6	1	2	946.5	354.617	690.5	207	26	18.3333	44.3333
76	5	6	1	3	889.833	433.488	628.667	202.667	31.3333	21.5	52.8333
76	5	6	1	4	938.333	404.62	639.333	239.167	36.6667	19.8333	56.5
76	5	6	1	5	1011.67	368.408	667.5	297.5	34.8333	8.66667	43.5
76	5	6	1	6
76	5	6	1	7	735.667	183.523	581.833	137.333	11.3333	2.16667	13.5
77	3	7	1	1
77	3	7	1	2	578	83.6505	507.5	66	2.16667	0.666667	2.83333
77	3	7	1	3
77	3	7	1	4	821.833	572.106	515.5	242.667	33	27.3333	60.3333
77	3	7	1	5	823.667	298.209	581.667	215	19	5.33333	24.3333
77	3	7	1	6
77	3	7	1	7
78	7	7	1	1	729.833	441.325	448.833	234.833	33.5	9.66667	43.1667
78	7	7	1	2	738.167	861.213	350.333	276.833	63	44.1667	107.167
78	7	7	1	3	733	568.648	465	203.333	37.5	24.3333	61.8333
78	7	7	1	4	782	420.812	471.833	270	29.1667	8	37.1667
78	7	7	1	5	795.333	545.678	483.5	243.667	43.6667	19.5	63.1667
78	7	7	1	6	617	435.094	383.833	199.333	22.3333	8.66667	31
78	7	7	1	7	581.167	483.242	373.167	169.167	24.3333	12.1667	36.5
79	7	7	1	1	860.5	417.001	598.833	210	39.3333	9.83333	49.1667
79	7	7	1	2	716.667	1010.89	385.333	201.5	63	64	127
79	7	7	1	3	841	571.78	524.5	246.167	40	25	65
79	7	7	1	4	856.333	643.176	516.5	267.833	38.6667	30.1667	68.8333
79	7	7	1	5	875.5	486.985	541.667	275.667	43.5	11.6667	55.1667
79	7	7	1	6	933	614.69	576.333	271.167	39.1667	42.5	81.6667
79	7	7	1	7	694.5	280.675	500.833	167.5	22.3333	2.16667	24.5
80	6	7	1	1
80	6	7	1	2	517.333	857.434	312	116.333	54	32.1667	86.1667
80	6	7	1	3	810.167	463.002	558.833	192.5	32.5	23.6667	56.1667
80	6	7	1	4	808.833	445.621	556.333	187.833	38.5	21.3333	59.8333
80	6	7	1	5	533.5	364.208	374.833	129.333	18.8333	7.66667	26.5
80	6	7	1	6	974.667	362.439	705.833	215.333	38.1667	13	51.1667
80	6	7	1	7	564.167	105.726	495	63.5	3.33333	1.16667	4.5
81	7	7	1	1	574.333	317.103	417.833	138	14.1667	3	17.1667
81	7	7	1	2	612.5	446.108	422.833	143.167	40	4.66667	44.6667
81	7	7	1	3	701.167	386.919	506	159	24.5	9.66667	34.1667
81	7	7	1	4	742	232.484	592.333	127.667	16.3333	3.83333	20.1667
81	7	7	1	5	748.667	572.769	474	205.667	54.1667	12.8333	67
81	7	7	1	6	577.167	177.481	473.333	93.1667	7	1.83333	8.83333
81	7	7	1	7	631.167	234.551	474.333	141.667	9.5	3	12.5
82	7	6	1	1	822.5	613.852	503.167	243	46.1667	26.6667	72.8333
82	7	6	1	2	773.333	691.258	419.333	264.833	61.3333	25.1667	86.5
82	7	6	1	3	824.833	330.493	570	217	24.3333	9.66667	34
82	7	6	1	4	827.833	611.293	467.5	295.667	31.1667	29.5	60.6667
82	7	6	1	5	864.167	448.203	523.167	290.167	34	11.6667	45.6667
82	7	6	1	6	704.5	600.373	435.833	205.667	29.8333	29	58.8333
82	7	6	1	7	564.333	268.219	405.167	142.667	11.3333	3.66667	15
83	6	6	1	1	773.5	356.111	506.667	230	26.6667	6.33333	33
83	6	6	1	2
83	6	6	1	3	784.333	518.618	460.333	262.167	41.1667	16.5	57.6667
83	6	6	1	4	615.167	581.423	343.333	227.833	25	15.5	40.5
83	6	6	1	5	943.333	525.964	553	321.167	36.8333	26.5	63.3333
83	6	6	1	6	832.833	488.896	501.667	273.167	37.6667	16.1667	53.8333
83	6	6	1	7	802.667	281.337	571.167	203.667	19.1667	5	24.1667
84	6	6	1	1	832.833	673.151	461.667	272.333	76.1667	19.8333	96
84	6	6	1	2	774	267.548	541.833	213.167	13.5	3	16.5
84	6	6	1	3	716.667	513.486	465.333	203.5	24.3333	20	44.3333
84	6	6	1	4	889.5	467.528	532.5	297.333	48.1667	5.66667	53.8333
84	6	6	1	5	910	503.158	536.167	302.5	53	13.5	66.5
84	6	6	1	6
84	6	6	1	7	696.167	410.994	433.667	227	25.5	7.5	33
85	7	7	1	1	735.5	582.42	477.667	188.667	41.3333	24.8333	66.1667
85	7	7	1	2	721.167	646.19	484.667	156.833	27.5	49	76.5
85	7	7	1	3	730.833	872.234	446.833	196.667	32.8333	50.6667	83.5
85	7	7	1	4	752.833	506.546	498.5	194.667	33.6667	21.6667	55.3333
85	7	7	1	5	651.167	495.105	445.833	149.5	34.1667	19.1667	53.3333
85	7	7	1	6	692	324.584	465.333	202.5	17.5	4	21.5
85	7	7	1	7	553.167	609.941	355.167	134.333	41.3333	21.1667	62.5
86	7	7	1	1	813.667	412.551	570.167	188.833	41.5	10	51.5
86	7	7	1	2	651.667	682.665	385.667	182.333	65.3333	15.1667	80.5
86	7	7	1	3	834.333	433.792	517.667	274.167	30.8333	7.83333	38.6667
86	7	7	1	4	824.667	361.162	558.5	226.667	25.3333	9.83333	35.1667
86	7	7	1	5	814.5	343.833	529.333	255.667	20.3333	5	25.3333
86	7	7	1	6	812.167	535.54	504.5	240.5	39.5	23.1667	62.6667
86	7	7	1	7	728.5	311.08	514.667	186.833	21.3333	3	24.3333
87	7	6	1	1	854.333	876.709	430.833	318	51.6667	50	101.667
87	7	6	1	2	907.667	786.36	481.333	318	51.8333	51.3333	103.167
87	7	6	1	3	810	532.847	448.5	306.167	32.5	19	51.5
87	7	6	1	4	883.667	959.298	440	315.333	58.5	65	123.5
87	7	6	1	5	916.333	611.923	522	323.667	38.8333	28.5	67.3333
87	7	6	1	6	796.167	835.946	378.167	320	49.1667	42.3333	91.5
87	7	6	1	7	627.5	1798.7	283.333	220.167	37.6667	83.3333	121
88	5	5	1	1	709.667	947.284	403.5	192.5	51.6667	59.3333	111
88	5	5	1	2
88	5	5	1	3	854.333	907.511	526	181	67	77.5	144.5
88	5	5	1	4	783.5	809.899	442.5	226.333	66	45.6667	111.667
88	5	5	1	5	899	588.715	632.667	174.333	49.6667	40	89.6667
88	5	5	1	6	599.667	356.246	413.167	158.833	20.3333	5.33333	25.6667
88	5	5	1	7
89	7	7	1	1	809.167	244.903	608.167	173	21.3333	2.83333	24.1667
89	7	7	1	2	684.5	503.056	463.5	159.167	47.6667	10.6667	58.3333
89	7	7	1	3	868.833	321.704	597.5	235	27.1667	5.33333	32.5
89	7	7	1	4	626.833	180.847	475.333	142.5	5.5	0.833333	6.33333
89	7	7	1	5	803.667	140.176	650.167	143.333	6.83333	1.83333	8.66667
89	7	7	1	6	738	267.78	507	210.5	13.8333	2.5	16.3333
89	7	7	1	7	710.5	205.63	522.833	174	8.33333	2.16667	10.5
90	7	7	1	1	722	712.012	415.333	220.667	56	27.3333	83.3333
90	7	7	1	2	677.167	746.674	399.667	183.833	68.3333	22.8333	91.1667
90	7	7	1	3	853.333	410.051	620.333	172.167	45.8333	12.3333	58.1667
90	7	7	1	4	642	353.53	431.833	185.167	18.1667	5	23.1667
90	7	7	1	5	923	399.823	638.667	231.5	36.6667	13.3333	50
90	7	7	1	6	769.167	184.501	634.5	117.5	12	3.5	15.5
90	7	7	1	7	746	276.751	558.167	164.333	14.8333	6.16667	21
91	7	7	1	1	868	655.19	493.333	274.833	73.6667	22.6667	96.3333
91	7	7	1	2	681.833	884.487	337	227	81	34.6667	115.667
91	7	7	1	3	900.333	673.043	506.333	291.667	67.5	30.6667	98.1667
91	7	7	1	4	863.167	536.178	546.833	234.833	58.1667	19.3333	77.5
91	7	7	1	5	949	392.627	634.5	253.5	47	8.83333	55.8333
91	7	7	1	6	759.5	450.708	464	249.333	37.5	4.33333	41.8333
91	7	7	1	7	807.667	261.864	597.833	182	21.5	3.16667	24.6667
92	6	6	1	1	758.167	784.511	407.5	253.667	51.1667	41.5	92.6667
92	6	6	1	2	790.333	562.74	519.833	188	52.5	25.8333	78.3333
92	6	6	1	3
92	6	6	1	4	873.167	381.984	563.667	267.667	26	12	38
92	6	6	1	5	955.667	418.829	660	235	42.5	14.8333	57.3333
92	6	6	1	6	768.833	292.624	576.167	166.5	17.6667	6.33333	24
92	6	6	1	7	778.5	281.159	593.667	158	15.3333	8.83333	24.1667
93	7	7	1	1	800	765.176	502	190	53.6667	51.5	105.167
93	7	7	1	2	919.5	694.004	631.167	167.667	62.3333	56.5	118.833
93	7	7	1	3	785.667	831.316	497.333	169.667	51.6667	63.8333	115.5
93	7	7	1	4	733.667	511.006	506.833	167.667	29.1667	27.8333	57
93	7	7	1	5	903.667	522.448	664.833	157.667	38.1667	40.3333	78.5
93	7	7	1	6	632.333	224.535	511	100.5	14.3333	4.33333	18.6667
93	7	7	1	7	664.5	147.905	552.167	98.8333	6.83333	3.5	10.3333
94	7	7	1	1	914.667	324.764	606.5	276.167	24.3333	4.33333	28.6667
94	7	7	1	2	880	410.712	587.667	239	38.5	12.3333	50.8333
94	7	7	1	3	890.667	548.706	556.833	262.5	34	32.8333	66.8333
94	7	7	1	4	938.667	387.582	620.667	275.5	25.6667	13	38.6667
94	7	7	1	5	756.5	277.459	530.833	203.833	15.5	4.16667	19.6667
94	7	7	1	6	643.167	333.579	410.667	208.5	16.1667	5	21.1667
94	7	7	1	7	674	483.165	369.833	262	33.6667	6	39.6667
95	7	7	1	1	547.667	404.219	364.333	151.167	23.6667	6.16667	29.8333
95	7	7	1	2	664.5	442.674	432.667	187.333	32.1667	9.33333	41.5
95	7	7	1	3	871.333	383.462	612.333	207.5	35.5	12.1667	47.6667
95	7	7	1	4	783.833	347.902	535.167	216.5	21.3333	9	30.3333
95	7	7	1	5	799	240.651	622	153.667	16.8333	4.83333	21.6667
95	7	7	1	6	750.833	237.625	606.5	119.5	14.1667	8.83333	23
95	7	7	1	7	650.167	153.558	534.167	104.667	7.33333	2.33333	9.66667
96	4	3	1	1
96	4	3	1	2	738.167	329.892	524.667	182.667	21.8333	6.5	28.3333
96	4	3	1	3	726.833	474.418	503.5	168	32.8333	20	52.8333
96	4	3	1	4
96	4	3	1	5	665.167	379.914	508.167	114.833	22.5	16.8333	39.3333
96	4	3	1	6	789.333	378.954	584.833	159.167	27	15.1667	42.1667
96	4	3	1	7
97	7	7	1	1	710.167	492.655	460.5	193.167	36.6667	16.3333	53
97	7	7	1	2	798.667	654.244	458.5	264.167	39.3333	33.3333	72.6667
97	7	7	1	3	818.167	998.694	448.833	248	56.5	63.1667	119.667
97	7	7	1	4	865.333	670.968	535.5	247.167	43.5	35.6667	79.1667
97	7	7	1	5	682.167	284.527	508.667	147.333	17.8333	6	23.8333
97	7	7	1	6	728.833	626.279	489	167.833	31.5	38.3333	69.8333
97	7	7	1	7	657.667	487.975	486	125.833	18.1667	25.6667	43.8333
98	7	7	1	1	815.167	418.685	511.5	251.167	37.1667	10.5	47.6667
98	7	7	1	2	744.333	322.713	506.833	203.667	24.8333	6.66667	31.5
98	7	7	1	3	806.667	544.121	523	213.333	41.3333	26	67.3333
98	7	7	1	4	715.167	580.283	435.833	219.167	38	18.6667	56.6667
98	7	7	1	5	701	358.873	472.667	195.5	22.8333	7.5	30.3333
98	7	7	1	6	577.333	319.251	384.667	169.333	16.3333	4.33333	20.6667
98	7	7	1	7	688	460.071	429.333	211.667	23	19.6667	42.6667
99	6	7	1	1	752.167	875.581	403.833	234.5	60.8333	49.8333	110.667
99	6	7	1	2	680.167	1127.99	304.5	241.833	67.1667	63.6667	130.833
99	6	7	1	3	744.333	738.509	440.667	209.667	47.3333	42	89.3333
99	6	7	1	4	683.167	751.571	349.667	248.5	58.6667	24	82.6667
99	6	7	1	5	786.833	630.826	463.167	241	53.8333	25.6667	79.5
99	6	7	1	6
99	6	7	1	7	568.5	459.567	399.333	123.667	28.6667	14.6667	43.3333
100	6	5	1	1	786	537.123	504.667	207.667	49.1667	20.1667	69.3333
100	6	5	1	2	646.333	606.978	428.667	147.667	47.8333	20.3333	68.1667
100	6	5	1	3	828.667	752.771	495.333	221	65.5	43.5	109
100	6	5	1	4	748	525.338	489.167	198.833	38.6667	18.5	57.1667
100	6	5	1	5	862	593.472	512.167	264.5	60.3333	21.3333	81.6667
100	6	5	1	6	602	519.083	417.5	127.5	37.8333	16.6667	54.5
100	6	5	1	7
101	7	7	1	1	859.333	387.794	581.833	233.333	27	14.1667	41.1667
101	7	7	1	2	882.833	510.424	563.5	250	42.1667	22.5	64.6667
101	7	7	1	3	880.5	547.232	539.833	276.333	28	31.3333	59.3333
101	7	7	1	4	835.5	860.529	455.167	293.333	38.5	46	84.5
101	7	7	1	5	870.167	372.262	582.167	246.167	26.1667	11.5	37.6667
101	7	7	1	6	889.333	295.24	625.167	234.5	22.8333	3.83333	26.6667
101	7	7	1	7	662.667	662.718	396.167	200.167	30.6667	32.5	63.1667
102	6	6	1	1	826.333	676.664	535.833	212.833	41.6667	32.8333	74.5
102	6	6	1	2	814.167	869.295	498.5	205.667	45	63.8333	108.833
102	6	6	1	3	822.167	406.238	566.833	212.833	17.5	21.8333	39.3333
102	6	6	1	4	883	831.78	512.833	262.5	52.3333	51.3333	103.667
102	6	6	1	5	897.167	392.007	652.833	194.333	34.6667	13.3333	48
102	6	6	1	6
102	6	6	1	7	742.833	450.656	556.333	128	29.3333	26.3333	55.6667
103	7	7	1	1	737.667	323.195	536.333	161.833	33.6667	2.66667	36.3333
103	7	7	1	2	783.667	526.829	530.5	180.667	47.3333	21.8333	69.1667
103	7	7	1	3	804.333	437.387	559.167	192.167	35.3333	15.8333	51.1667
103	7	7	1	4	773.167	537.459	471.5	235.667	43.5	17.8333	61.3333
103	7	7	1	5	769.167	294.415	564.667	175.167	23.8333	3.83333	27.6667
103	7	7	1	6	799.167	542.941	528.667	196.667	43.6667	27.5	71.1667
103	7	7	1	7	746.833	277.24	533.667	194.167	15.5	1.83333	17.3333
104	7	7	1	1	837.333	364.201	558.5	233.667	31.6667	10.8333	42.5
104	7	7	1	2	843.333	425.479	544.167	242.333	36	17.6667	53.6667
104	7	7	1	3	860.333	606.645	527.333	238.333	59.3333	31	90.3333
104	7	7	1	4	894	434.359	521.5	323.333	36.3333	9.16667	45.5
104	7	7	1	5	789.667	627.738	397.5	310.833	61	14.3333	75.3333
104	7	7	1	6	751.5	387.319	502.333	220	21.8333	5.5	27.3333
104	7	7	1	7	753.667	209.781	533.833	208.667	5.83333	2	7.83333
105	7	7	1	1	805.5	566.541	462.167	277.333	45.1667	16.3333	61.5
105	7	7	1	2	748.5	646.183	397.833	281.333	47.8333	19.5	67.3333
105	7	7	1	3	893.333	862.639	477.167	305.5	55.3333	50.8333	106.167
105	7	7	1	4	814.167	714.613	422.5	313.333	44.6667	30.6667	75.3333
105	7	7	1	5	749	463.481	466.5	238.167	31.6667	9.66667	41.3333
105	7	7	1	6	834.833	443.828	479.833	310.333	32.6667	7.66667	40.3333
105	7	7	1	7	816.333	498.467	444.333	321	35.3333	10.1667	45.5
106	4	4	1	1	731.5	198.755	567.833	146.667	11.3333	2.5	13.8333
106	4	4	1	2
106	4	4	1	3	861.5	431.333	523	290.167	37.1667	7.33333	44.5
106	4	4	1	4	792.333	313.896	536.833	230.167	17.1667	4.5	21.6667
106	4	4	1	5	873.333	420.473	534	301.833	28.3333	6.5	34.8333
106	4	4	1	6
106	4	4	1	7
107	6	6	1	1	839.333	383.638	551.167	252.333	23.8333	10	33.8333
107	6	6	1	2	842	559.529	530.667	238.667	45.5	23.5	69
107	6	6	1	3	832.5	509.891	528.833	235.5	49	15.6667	64.6667
107	6	6	1	4
107	6	6	1	5	796.5	616.739	466.5	259.5	48	19.5	67.5
107	6	6	1	6	744	376.347	513.333	192.833	19.8333	14	33.8333
107	6	6	1	7	600.167	264.535	405	185.5	7.66667	0.5	8.16667
108	3	6	1	1	494.333	782.529	280.333	156.167	33.1667	22	55.1667
108	3	6	1	2
108	3	6	1	3
108	3	6	1	4	535.833	743.08	331.667	132	43.5	26.8333	70.3333
108	3	6	1	5	906.333	524.5	585.667	242.833	47.5	27.1667	74.6667
108	3	6	1	6
108	3	6	1	7
109	7	4	1	1	775.167	577.392	450	260.167	42.8333	20	62.8333
109	7	4	1	2	840.333	967.415	383.333	321	87.6667	45	132.667
109	7	4	1	3	828.5	771.514	474.5	243.5	65.8333	40.6667	106.5
109	7	4	1	4	830.333	657.45	541.667	203.667	51.3333	30.6667	82
109	7	4	1	5	937.333	540.786	607.333	249.333	54.5	23.5	78
109	7	4	1	6	755.667	713.51	382.333	289.833	56.1667	23.6667	79.8333
109	7	4	1	7	634.5	715.825	347.333	214.167	52.1667	18.6667	70.8333
110	5	7	1	1	798.333	404.748	551.833	194	36	12.3333	48.3333
110	5	7	1	2	834.333	512.132	546.5	218.833	42.8333	23.1667	66
110	5	7	1	3
110	5	7	1	4	727.167	387.757	492.5	196.333	28.3333	7.66667	36
110	5	7	1	5	878.333	565.313	506.333	299.5	46.5	22	68.5
110	5	7	1	6
110	5	7	1	7	755.333	178.321	564.833	175.833	8	1.5	9.5
111	7	4	1	1	780.333	459.145	519.667	210.167	30	17.8333	47.8333
111	7	4	1	2	833.833	710.202	476.167	262.167	49.5	42.6667	92.1667
111	7	4	1	3	793.833	626.873	487.5	223.333	48.5	30.6667	79.1667
111	7	4	1	4	840.667	477.488	560.167	213.167	42.8333	20.1667	63
111	7	4	1	5	801.667	693.404	491.167	222.167	53.8333	32.3333	86.1667
111	7	4	1	6	836	339.171	634.167	156	20.6667	21.8333	42.5
111	7	4	1	7	584.667	597.195	399.333	126	29.8333	27.5	57.3333
112	6	5	1	1	847.167	583.767	498.167	275.5	45.8333	23.8333	69.6667
112	6	5	1	2	839.667	714.161	486	260.667	53.5	36.8333	90.3333
112	6	5	1	3	645.833	699.406	346	228.5	47.1667	20.5	67.6667
112	6	5	1	4	852.5	608.396	505.167	260.667	53.6667	29	82.6667
112	6	5	1	5	797.167	385.07	542.167	215	28.5	9	37.5
112	6	5	1	6	794	344.463	526	238	22.8333	4.5	27.3333
112	6	5	1	7
113	5	6	1	1	799.167	540.343	475.333	267.833	31.1667	21	52.1667
113	5	6	1	2	611.667	370.749	407.667	173.667	24	3.33333	27.3333
113	5	6	1	3	760.333	319.886	557.833	167.167	24.3333	9.16667	33.5
113	5	6	1	4
113	5	6	1	5	810.167	545.23	486.833	256.667	40.3333	21.5	61.8333
113	5	6	1	6	759.333	166.665	608.5	138.167	9.16667	2	11.1667
113	5	6	1	7
114	7	6	1	1	705.667	335.184	469.833	209.833	16.8333	6.66667	23.5
114	7	6	1	2	726.667	421.635	462.833	222	33	6.16667	39.1667
114	7	6	1	3	756.833	360.46	480.667	241	22.6667	8.66667	31.3333
114	7	6	1	4	716.167	449.798	449.667	223.833	30.6667	9.16667	39.8333
114	7	6	1	5	889.167	257.854	643.5	222	17.3333	3.66667	21
114	7	6	1	6	879.167	262.179	623.5	235.167	17.1667	0.5	17.6667
114	7	6	1	7	630.833	299.502	431.667	182	12.6667	2.5	15.1667
115	4	4	1	1	803.833	535.075	535.667	220.167	23.1667	22.5	45.6667
115	4	4	1	2	613.5	806.046	359.333	185.167	30.8333	35.1667	66
115	4	4	1	3
115	4	4	1	4	568.333	405.961	370.833	168.167	16.6667	9.66667	26.3333
115	4	4	1	5	773.333	1095.51	438.667	229	46.3333	56	102.333
115	4	4	1	6
115	4	4	1	7
116	7	7	1	1	856	655.685	506.667	262.5	47.5	35.5	83
116	7	7	1	2	768	740.635	465.333	212.167	45.8333	42	87.8333
116	7	7	1	3	823.5	544.627	499.5	263.5	34	22.3333	56.3333
116	7	7	1	4	791	634.287	491	224.833	34	37.8333	71.8333
116	7	7	1	5	931.667	670.281	563.333	263.667	68	33.3333	101.333
116	7	7	1	6	679.167	400.248	477	160.667	28.5	11.1667	39.6667
116	7	7	1	7	757	463.001	490.5	214.667	35	14	49
117	4	6	1	1	811.833	411.948	556.667	207.833	31.5	13.6667	45.1667
117	4	6	1	2	847.833	496.324	527.333	263.667	38	16	54
117	4	6	1	3	828.5	521.042	475	295.5	39	15.3333	54.3333
117	4	6	1	4	664.333	435.297	451.667	172.333	26.8333	11.6667	38.5
117	4	6	1	5
117	4	6	1	6
117	4	6	1	7
118	7	7	1	1	748.833	333.397	551.667	154.833	27.5	11.3333	38.8333
118	7	7	1	2	835.167	648.959	475.333	274	48	32.6667	80.6667
118	7	7	1	3	815.333	417.603	496.5	272.667	32	9.5	41.5
118	7	7	1	4	750.833	460.887	477.833	221.5	33.3333	15.5	48.8333
118	7	7	1	5	770.667	656.423	445.833	245.167	54	23.3333	77.3333
118	7	7	1	6	677	258.938	486	166.667	16.5	4.16667	20.6667
118	7	7	1	7	643.333	510.191	386.667	210	33	11.1667	44.1667
119	7	6	1	1	834.5	572.611	502.5	265.167	33.1667	29.1667	62.3333
119	7	6	1	2	886.333	668.49	499	293.333	56.6667	34.1667	90.8333
119	7	6	1	3	893.333	621.203	531.667	282.667	49	26	75
119	7	6	1	4	776.5	703.624	439.833	256.333	45	32	77
119	7	6	1	5	794.167	691.432	433	271.833	55.5	29.5	85
119	7	6	1	6	903.167	516.601	551.667	291.667	27.3333	28.1667	55.5
119	7	6	1	7	545	431.672	334.667	183.833	17	8	25
120	7	4	1	1	716	523.267	453.833	208	32.3333	19.5	51.8333
120	7	4	1	2	806	647.037	457.5	262.833	52.3333	27.3333	79.6667
120	7	4	1	3	859.167	619.393	526.167	245.333	55.8333	28.5	84.3333
120	7	4	1	4	861.333	973.873	417.5	309.167	76.8333	53.6667	130.5
120	7	4	1	5	913	610.827	567	257.167	54.6667	30.8333	85.5
120	7	4	1	6	907.333	580.827	537	293.333	46.6667	25.8333	72.5
120	7	4	1	7	577.833	453.3	353.333	191.5	19.6667	10.1667	29.8333
121	6	6	1	1	805.667	391.229	536.5	228.333	26.8333	10.8333	37.6667
121	6	6	1	2	835.167	265.888	606.667	201.5	18.1667	4.83333	23
121	6	6	1	3
121	6	6	1	4	864.333	247.613	649.5	189.167	18.3333	3.83333	22.1667
121	6	6	1	5	908	294.628	644.667	233.833	18.6667	8	26.6667
121	6	6	1	6	751.667	164.637	584.5	158.667	4.5	0.833333	5.33333
121	6	6	1	7	717	324.374	475.833	216.667	17	4.5	21.5
122	7	6	1	1	790.5	537.857	495.5	228.833	42.6667	21	63.6667
122	7	6	1	2	777	784.918	445.333	228	57.5	42.8333	100.333
122	7	6	1	3	821.167	684.935	467.5	264.833	55.3333	30.8333	86.1667
122	7	6	1	4	943.333	498.814	650	218.333	45.1667	28	73.1667
122	7	6	1	5	926.333	601.034	603	223.167	64.1667	31.5	95.6667
122	7	6	1	6	998.167	738.775	632.5	243.167	57.5	61.3333	118.833
122	7	6	1	7	826.833	310.169	617.333	171.833	26.6667	7.5	34.1667
123	7	6	1	1	807.333	468.602	510.5	242.667	34	16	50
123	7	6	1	2	857.833	627.293	499	270.333	56.1667	27.5	83.6667
123	7	6	1	3	803.833	784.91	436.5	252	83	29.1667	112.167
123	7	6	1	4	758.5	588.138	482.667	191.167	58.6667	22.5	81.1667
123	7	6	1	5	885.333	374.645	592.333	241.5	42.5	5.66667	48.1667
123	7	6	1	6	629	399.712	428	156	39.3333	2.83333	42.1667
123	7	6	1	7	627.833	215.189	498	107.167	19.1667	1.33333	20.5
124	7	5	1	1	757.833	426.47	528.5	181.167	28.8333	16.6667	45.5
124	7	5	1	2	787.5	575.218	463.667	251.667	44.3333	25	69.3333
124	7	5	1	3	733.333	429.011	513	173.5	28.6667	16	44.6667
124	7	5	1	4	789.667	527.236	541.5	184	36	26	62
124	7	5	1	5	814.5	450.367	596.667	153.667	40.8333	21.3333	62.1667
124	7	5	1	6	740.667	429.155	519.167	175.667	24.5	19.5	44
124	7	5	1	7	623.167	548.815	335.667	248.167	25	11.8333	36.8333
125	6	3	1	1
125	6	3	1	2	841	494.672	533.167	243.833	40.5	18.8333	59.3333
125	6	3	1	3	800.667	459.538	509.167	238	41.8333	9.33333	51.1667
125	6	3	1	4	862.833	520.548	543.667	246	58	11.5	69.5
125	6	3	1	5	837.667	517.776	518.667	244.667	58	12.8333	70.8333
125	6	3	1	6	741	664.937	401.667	258.667	59.1667	17.8333	77
125	6	3	1	7	701.667	420.413	492.833	164	31.8333	11.5	43.3333
126	5	5	1	1	622.833	530.943	404.5	172.167	26.6667	17.5	44.1667
126	5	5	1	2	719.333	537.948	447	218.333	34.6667	17.1667	51.8333
126	5	5	1	3
126	5	5	1	4	667.5	523.981	444	172.833	32.5	17.3333	49.8333
126	5	5	1	5	762.167	532.045	508.167	189.667	39.3333	22	61.3333
126	5	5	1	6	601.667	304.566	405.333	179.333	11.3333	3.16667	14.5
126	5	5	1	7
127	6	7	1	1	791	575.841	452	270.5	52.3333	12.8333	65.1667
127	6	7	1	2	712.833	537.339	432.5	221.333	42.5	14.1667	56.6667
127	6	7	1	3	672	682.429	365.167	239	43.5	22.1667	65.6667
127	6	7	1	4	795.5	426.913	515	232.667	33.5	11.8333	45.3333
127	6	7	1	5	785.333	479.491	474.5	259.5	36.3333	12.1667	48.5
127	6	7	1	6
127	6	7	1	7	579	470.867	357.167	186.167	18.8333	14.5	33.3333
128	3	3	1	1	697.833	310.657	488.833	180.333	20.8333	4.5	25.3333
128	3	3	1	2
128	3	3	1	3
128	3	3	1	4	738.667	734.917	386.5	266.167	58.3333	23.1667	81.5
128	3	3	1	5	621.167	495.518	420.667	149.333	35.6667	13.8333	49.5
128	3	3	1	6
128	3	3	1	7
129	6	6	1	1	769.167	537.986	451.833	261	38.1667	14.5	52.6667
129	6	6	1	2
129	6	6	1	3	762.833	347.86	533.5	193.333	26.5	5.83333	32.3333
129	6	6	1	4	789	761.653	421.333	261.167	79.6667	23.5	103.167
129	6	6	1	5	1009	542.379	654	274	56	23.1667	79.1667
129	6	6	1	6	929.333	414.841	618.5	259.167	40.3333	8	48.3333
129	6	6	1	7	735.5	489.584	460	228	34	11.3333	45.3333
130	7	4	1	1	755.333	718.562	423.167	243.167	55.8333	30.8333	86.6667
130	7	4	1	2	872.333	863.223	445.5	302.667	66.5	53.1667	119.667
130	7	4	1	3	741.167	573.928	452.5	218.833	45.5	21.1667	66.6667
130	7	4	1	4	811.5	902.578	452.333	220.333	80.6667	56.3333	137
130	7	4	1	5	919.333	606.611	602.5	235.5	43.8333	34.5	78.3333
130	7	4	1	6	742.5	615.292	477.5	183	53.1667	26.5	79.6667
130	7	4	1	7	582.833	530.74	370	166	32.6667	12.6667	45.3333
131	7	7	1	1	801.833	559.777	460.5	283.833	34.5	20.3333	54.8333
131	7	7	1	2	842.667	452.764	538.667	251.5	36	13.8333	49.8333
131	7	7	1	3	785.333	585.135	461.5	257.667	43.8333	20.3333	64.1667
131	7	7	1	4	751.667	403.695	503.5	205.5	29.8333	10.5	40.3333
131	7	7	1	5	804.667	398.99	505.5	261	28.3333	6.83333	35.1667
131	7	7	1	6	681.667	383.484	443.333	209	24	3	27
131	7	7	1	7	662	378.53	434.167	202.167	18.8333	4.5	23.3333
132	5	6	1	1	779	542.453	502	197.333	57.5	18.3333	75.8333
132	5	6	1	2	670	800.481	380.833	193.667	53	39.6667	92.6667
132	5	6	1	3
132	5	6	1	4	538.667	682.537	340.5	123.167	46.8333	25.6667	72.5
132	5	6	1	5	856.5	468.363	604.667	178	51.8333	20	71.8333
132	5	6	1	6	648.167	186.756	525.833	106.167	9.66667	4.33333	14
132	5	6	1	7
133	7	7	1	1	887.167	349.138	606.167	236.833	35	6.66667	41.6667
133	7	7	1	2	785.333	381.43	522.333	217.667	33.3333	8.16667	41.5
133	7	7	1	3	777.167	532.643	466.5	243.833	46.5	18	64.5
133	7	7	1	4	887.167	437.426	538.5	300.833	36.5	7.66667	44.1667
133	7	7	1	5	966.833	348.155	644.333	276.5	39.6667	3	42.6667
133	7	7	1	6	802.167	359.726	513.167	259.667	23	3.66667	26.6667
133	7	7	1	7	648.333	428.227	434.333	170.833	28.6667	11.6667	40.3333
134	7	7	1	1	802.5	487.55	550.333	188.667	42.8333	18.6667	61.5
134	7	7	1	2	770.5	517.172	503.167	202.333	44.8333	17.6667	62.5
134	7	7	1	3	774	373.134	570.667	154.5	35.1667	12	47.1667
134	7	7	1	4	484.167	719.341	304.667	118.833	32.8333	26.1667	59
134	7	7	1	5	952.167	382.651	647.5	251.667	40.5	8.66667	49.1667
134	7	7	1	6	661	219.566	502.667	142.833	10	2.83333	12.8333
134	7	7	1	7	588.333	384.287	405.667	151.167	23.5	6.33333	29.8333
135	7	6	1	1	702.667	398.579	496.5	161	36.8333	6	42.8333
135	7	6	1	2	790.167	583.681	481	229	58	18.6667	76.6667
135	7	6	1	3	589.167	429.508	398.833	148.5	31.3333	9	40.3333
135	7	6	1	4	809	649.756	491.5	222.167	71.6667	21.3333	93
135	7	6	1	5	868.667	651.787	546.167	228.333	67.6667	23.1667	90.8333
135	7	6	1	6	574.667	250.317	431	122.5	13.1667	5.66667	18.8333
135	7	6	1	7	629.333	409.351	424.5	168.833	25.8333	8.16667	34
136	7	7	1	1	800.333	345.132	581.667	177	27.1667	11	38.1667
136	7	7	1	2	795	297.893	619	141.5	23	10.1667	33.1667
136	7	7	1	3	858.5	275.289	679.833	148.833	18	10.8333	28.8333
136	7	7	1	4	853.167	413.292	622.333	179.667	33.8333	14.6667	48.5
136	7	7	1	5	832.667	298.092	649.167	140.833	29.6667	10.6667	40.3333
136	7	7	1	6	837.333	161.024	701	119	9.33333	6	15.3333
136	7	7	1	7	726.333	350.687	501	192.167	22.6667	7.33333	30
137	7	6	1	1	816.167	356.03	571.667	208.333	23.5	8.33333	31.8333
137	7	6	1	2	849.5	307.809	611.167	210.5	16.8333	8.16667	25
137	7	6	1	3	667	572.177	418.667	192	31.6667	22	53.6667
137	7	6	1	4	755.667	412.755	516.5	197.667	29	9.16667	38.1667
137	7	6	1	5	829	332.624	579.667	214.5	26.8333	5.33333	32.1667
137	7	6	1	6	689.833	678.793	380.833	231.167	56.6667	19.5	76.1667
137	7	6	1	7	618.5	380.766	459.5	114	40	3.83333	43.8333
138	7	7	1	1	725.833	896.297	371.667	235.167	75.8333	40.1667	116
138	7	7	1	2	822.5	462.379	577.5	181.667	41.1667	20.6667	61.8333
138	7	7	1	3	723.833	770.927	431.333	196.667	51.6667	42.3333	94
138	7	7	1	4	911	786.912	496.167	283.5	82.5	44.6667	127.167
138	7	7	1	5	951.167	620.627	628.5	217.5	52.1667	49.5	101.667
138	7	7	1	6	712.833	539.951	465.833	184	39.6667	20.5	60.1667
138	7	7	1	7	690.667	686.723	434.5	173.167	38.6667	42.5	81.1667
139	7	7	1	1	823	516.473	538.5	220.5	36.8333	24.1667	61
139	7	7	1	2	857.333	328.68	653.5	154.833	27.5	17.1667	44.6667
139	7	7	1	3	766.333	340.053	580	146	24	13.6667	37.6667
139	7	7	1	4	708.167	529.981	476.5	165.167	38.3333	25.5	63.8333
139	7	7	1	5	910.167	619.624	624.667	192.5	48.3333	42.5	90.8333
139	7	7	1	6	493.833	722.385	314.333	111.833	38.6667	28	66.6667
139	7	7	1	7	570.333	146.281	470	91.1667	5.33333	1.66667	7
140	7	7	1	1	804.667	621.956	482.833	248.5	40.8333	29.1667	70
140	7	7	1	2	805.667	437.842	556	200.667	28	17.6667	45.6667
140	7	7	1	3	776.667	676.684	465.5	228.833	41.5	37.8333	79.3333
140	7	7	1	4	806	538.691	516.167	227.167	31.1667	28.3333	59.5
140	7	7	1	5	936.667	510.586	639.333	218.333	45.3333	29.6667	75
140	7	7	1	6	767.833	311.185	548.333	192.667	16	8.5	24.5
140	7	7	1	7	623.833	910.936	357.833	179	35.5	50	85.5
141	7	6	1	1	644.5	582.42	414.333	165.5	43.8333	17.8333	61.6667
141	7	6	1	2	653	741.729	374.5	192.833	54.5	28.1667	82.6667
141	7	6	1	3	602.167	292.859	449.667	123.667	22.3333	5.16667	27.5
141	7	6	1	4	791	455.979	559.167	167.833	42.1667	18.6667	60.8333
141	7	6	1	5	737.5	466.077	503	172.333	43	15.3333	58.3333
141	7	6	1	6	622.333	421.75	438.667	135.5	35.3333	10.3333	45.6667
141	7	6	1	7	665.667	201.586	511.667	134.833	10	5.16667	15.1667
142	5	6	1	1	739.667	685.078	455.5	197.667	53	31.6667	84.6667
142	5	6	1	2	688.167	640.532	420.167	199.667	44.8333	21.5	66.3333
142	5	6	1	3	569.833	794.097	352.5	152.167	30.6667	32.3333	63
142	5	6	1	4	767.167	601.509	471.833	229.5	40.5	22.5	63
142	5	6	1	5	670.5	527.356	449.833	164.167	36.1667	17.5	53.6667
142	5	6	1	6
142	5	6	1	7
143	5	7	1	1	892.333	520.307	566.167	250.5	48.8333	22.5	71.3333
143	5	7	1	2	590	711.868	339.333	178.5	47.3333	23	70.3333
143	5	7	1	3	729.167	956.603	418.833	183.167	59.8333	64.5	124.333
143	5	7	1	4	864	722.141	515.167	233.333	72	39.1667	111.167
143	5	7	1	5
143	5	7	1	6
143	5	7	1	7	729.167	353.135	451.5	250	19.1667	4.33333	23.5
144	7	6	1	1	864.333	724.305	472.333	287.5	63	37.1667	100.167
144	7	6	1	2	919.833	494.074	583.833	270.333	39.3333	21.3333	60.6667
144	7	6	1	3	905.333	596.996	567.5	254.167	42.5	37	79.5
144	7	6	1	4	906.333	717.448	547.167	244.333	64.8333	46.3333	111.167
144	7	6	1	5	955.333	472.628	650.167	231.667	45.5	24.8333	70.3333
144	7	6	1	6	738.667	331.492	513.667	195.667	19.6667	7.66667	27.3333
144	7	6	1	7	776.667	403.992	565.333	164.167	23.5	19	42.5
145	7	6	1	1	775.667	832.312	440.167	236	46.5	50	96.5
145	7	6	1	2	899.167	452.686	618.5	216.167	39.5	21.1667	60.6667
145	7	6	1	3	716.833	601.276	504.167	134.333	41.1667	35.5	76.6667
145	7	6	1	4	850.333	658.684	509.5	245.833	61.8333	30.3333	92.1667
145	7	6	1	5	868.333	699.275	520.167	250.833	48.1667	46.8333	95
145	7	6	1	6	624.5	481.853	402.333	179.333	25.1667	16	41.1667
145	7	6	1	7	546.333	218.83	434.5	95.1667	10.6667	3.5	14.1667
146	7	7	1	1	787.333	800.356	445.833	226.833	67.3333	43.6667	111
146	7	7	1	2	796.667	824.219	414.833	276.5	64.6667	36.6667	101.333
146	7	7	1	3	736.667	776.7	438.667	198.667	57.3333	38.1667	95.5
146	7	7	1	4	806	790.344	464.5	249	53	37.3333	90.3333
146	7	7	1	5	788	1064.43	371.667	275.833	75.1667	61	136.167
146	7	7	1	6	786.5	829.917	451.833	213.667	71.5	46	117.5
146	7	7	1	7	675.167	815.613	370.667	205.833	55.3333	40.1667	95.5
147	7	7	1	1	733.5	532.35	443.667	242.833	31	12.8333	43.8333
147	7	7	1	2	760	460.768	448	268.167	30.3333	9	39.3333
147	7	7	1	3	771	587.804	415	297	43	12.6667	55.6667
147	7	7	1	4	807.667	457.462	481.5	281	32	8.66667	40.6667
147	7	7	1	5	932.333	379.566	601.5	289	33.1667	5.33333	38.5
147	7	7	1	6	820	397.528	524	252.5	35	4.66667	39.6667
147	7	7	1	7	703.167	355.261	451.333	227.5	19.3333	1.33333	20.6667
148	7	7	1	1	835.5	682.862	504.833	227.833	61.6667	38.1667	99.8333
148	7	7	1	2	859.833	592.171	522.333	254.333	49.3333	30	79.3333
148	7	7	1	3	654.333	867.154	377.5	162.833	72.8333	39.1667	112
148	7	7	1	4	841.667	740.777	498.667	230.333	71.5	38.1667	109.667
148	7	7	1	5	938.5	621.775	575.833	264.333	65.6667	29.5	95.1667
148	7	7	1	6	899.833	584.797	609.5	192	59.5	37.3333	96.8333
148	7	7	1	7	754.833	479.531	489	208.5	34.1667	19.5	53.6667
149	7	7	1	1	708.333	840.791	378.667	220.5	71.1667	34.6667	105.833
149	7	7	1	2	828.833	501.614	544	210	58.1667	13.1667	71.3333
149	7	7	1	3	757.5	662.248	465.833	198.333	59.3333	31.1667	90.5
149	7	7	1	4	845.667	711.252	503	229.833	75.6667	34.1667	109.833
149	7	7	1	5	774	754.649	477.167	188.667	60.6667	44.8333	105.5
149	7	7	1	6	796.167	499.758	569.5	150	47.3333	26.5	73.8333
149	7	7	1	7	708.833	624.691	440	181	73	13	86
150	7	7	1	1	904.167	398.461	618.667	240.667	26.5	14.1667	40.6667
150	7	7	1	2	835.667	364.355	585.333	210.667	26.1667	10.3333	36.5
150	7	7	1	3	870.333	294.062	579.667	265	18.3333	3	21.3333
150	7	7	1	4	810.5	305.146	534.333	252	17.3333	3.16667	20.5
150	7	7	1	5	861	336.575	579	249	20.5	8.83333	29.3333
150	7	7	1	6	761.833	308.546	518.333	217.667	17.5	4.83333	22.3333
150	7	7	1	7	805.667	274.226	568	211.667	17.8333	3.66667	21.5
151	7	7	1	1	664.167	544.845	384.333	230	28.8333	17.6667	46.5
151	7	7	1	2	692.5	484.865	437.833	201.167	41.5	9.16667	50.6667
151	7	7	1	3	737.833	576.867	444	232.5	36.3333	22.6667	59
151	7	7	1	4	706	458.365	417	241.5	29.1667	13	42.1667
151	7	7	1	5	681.5	660.445	370.167	251.5	31.5	24.5	56
151	7	7	1	6	674.667	555.962	367	259.5	38.3333	7	45.3333
151	7	7	1	7	612.667	647.533	334.667	218.167	40.5	16.3333	56.8333
152	7	6	1	1	829	641.796	437	319.833	41.5	26.5	68
152	7	6	1	2	819.5	459.661	527.167	237.167	31.8333	19.3333	51.1667
152	7	6	1	3	834	281.116	607.5	200	17.5	6.5	24
152	7	6	1	4	841.333	454.844	558.167	223.167	39.8333	16.5	56.3333
152	7	6	1	5	884.167	534.363	506.167	305.5	38.8333	28.5	67.3333
152	7	6	1	6	835.667	492.403	503.167	273	34.1667	21.3333	55.5
152	7	6	1	7	880.833	295.953	669.667	173.5	19.6667	14.8333	34.5
153	6	7	1	1	724.333	440.881	477.5	197.5	30.8333	14.5	45.3333
153	6	7	1	2	729	328.088	539.667	156.167	21.6667	10.1667	31.8333
153	6	7	1	3	776.5	504.064	521.5	188.667	38	26.8333	64.8333
153	6	7	1	4	730.5	372.672	497.833	198.167	24.5	7.66667	32.1667
153	6	7	1	5
153	6	7	1	6	623.667	269.564	456.333	148.667	12.1667	3.5	15.6667
153	6	7	1	7	689.667	155.909	506	175.667	4.5	0.166667	4.66667
154	6	5	1	1	845	574.793	571.667	188.833	54.1667	28.6667	82.8333
154	6	5	1	2	804.667	532.873	529.667	204.667	46	22	68
154	6	5	1	3	740.833	610.283	486	177.167	41.3333	34.5	75.8333
154	6	5	1	4
154	6	5	1	5	777.167	525.262	544.167	155	55	21	76
154	6	5	1	6	857.667	367.276	642.167	163.833	28.5	19.8333	48.3333
154	6	5	1	7	641.5	300.348	503.5	103.5	21.8333	10.3333	32.1667
155	6	7	1	1	663.833	514.525	423.167	189.833	30.3333	17.1667	47.5
155	6	7	1	2	799.167	477.95	515.667	229.167	30.1667	19.5	49.6667
155	6	7	1	3	782.833	477.362	473.833	255.833	35.1667	14.1667	49.3333
155	6	7	1	4	870.833	403.904	591.167	231.167	29.1667	16.6667	45.8333
155	6	7	1	5	804.5	499.47	487.667	258.333	38.5	15.1667	53.6667
155	6	7	1	6
155	6	7	1	7	636	535.376	408.667	173.5	38.8333	12.8333	51.6667
156	6	5	1	1	833.333	211.566	645.167	164.667	16	3	19
156	6	5	1	2	909	185.792	736.833	150	15	3.83333	18.8333
156	6	5	1	3
156	6	5	1	4	876.833	466.279	578.167	232.833	44.3333	17.8333	62.1667
156	6	5	1	5	958	344.552	678.167	233	29.6667	13.1667	42.8333
156	6	5	1	6	882.5	480.7	570.833	252	37.1667	19.3333	56.5
156	6	5	1	7	684	539.357	413	213.667	38.5	14.8333	53.3333
157	7	7	1	1	854.667	570.034	568.167	197.833	60.6667	24.8333	85.5
157	7	7	1	2	756.5	737.005	438	223.167	57.8333	35.1667	93
157	7	7	1	3	699.333	420.665	484	168.333	34.5	9.83333	44.3333
157	7	7	1	4	807.833	802.734	466	222.167	77	40.6667	117.667
157	7	7	1	5	850.667	505.474	602.5	173.833	44	27.8333	71.8333
157	7	7	1	6	681	537.54	441.833	179.833	38.5	18.5	57
157	7	7	1	7	577.5	265.69	447.5	111.167	14.6667	3	17.6667
158	4	3	1	1
158	4	3	1	2	856	498.634	569.333	213	49.3333	20.3333	69.6667
158	4	3	1	3	743.5	364.687	509.833	199.333	25.5	6.66667	32.1667
158	4	3	1	4	760	467.334	506.667	198.833	43.8333	8.33333	52.1667
158	4	3	1	5
158	4	3	1	6
158	4	3	1	7	732.667	344.498	545	147.167	33	6.16667	39.1667
159	7	6	1	1	861.167	529.153	503.5	288.833	52.3333	13.3333	65.6667
159	7	6	1	2	848.333	400.833	592.5	206.167	32.6667	15	47.6667
159	7	6	1	3	860.167	352.548	625	189.333	31.3333	12.3333	43.6667
159	7	6	1	4	808.167	535.92	508.167	232.333	45	19.5	64.5
159	7	6	1	5	859.167	377.093	597.833	213	32.5	13.1667	45.6667
159	7	6	1	6	643	226.356	477.667	151.833	8.16667	2.66667	10.8333
159	7	6	1	7	570	284.34	392.333	161	11.1667	3.83333	15
160	6	7	1	1	764.5	622.548	470	219.5	46.6667	25.6667	72.3333
160	6	7	1	2	692	645.046	407.167	211	51.5	19.5	71
160	6	7	1	3	758	647.835	420.333	263.833	49	21.8333	70.8333
160	6	7	1	4
160	6	7	1	5	853.333	608.189	563.833	194	58.1667	34.5	92.6667
160	6	7	1	6	594.667	965.494	345	155.833	45.8333	46.5	92.3333
160	6	7	1	7	669	556.927	460.667	146	35.3333	25.6667	61
161	6	4	1	1	685.333	274.566	520.167	139.5	14.1667	9.16667	23.3333
161	6	4	1	2
161	6	4	1	3	735.667	375.299	545.333	141.167	32	12.6667	44.6667
161	6	4	1	4	804.333	319.918	585.167	180	25.5	9.83333	35.3333
161	6	4	1	5	949.333	288.116	727	181.5	23.1667	14.8333	38
161	6	4	1	6	710.333	155.88	581.5	117.167	6.33333	2.5	8.83333
161	6	4	1	7	637	210.399	484.333	138.5	9.33333	3	12.3333
162	7	7	1	1	795.167	582.841	461	257.167	52.1667	21.5	73.6667
162	7	7	1	2	813.667	203.787	598.667	200.667	9.5	1.5	11
162	7	7	1	3	719	475.291	426.167	248	33.5	9.33333	42.8333
162	7	7	1	4	832.333	528.497	525.333	229.833	57	16.6667	73.6667
162	7	7	1	5	896.167	469.043	561.833	268.667	46.5	15.8333	62.3333
162	7	7	1	6	795.833	238.137	563.5	216.5	10	2.33333	12.3333
162	7	7	1	7	721.667	319.109	472.667	223.833	16.5	5	21.5
163	5	7	1	1
163	5	7	1	2
163	5	7	1	3	803.833	729.068	506	200.5	52	42.1667	94.1667
163	5	7	1	4	831	570.927	554.167	200.5	49.6667	24.3333	74
163	5	7	1	5	850.167	713.46	516	233.167	51.5	44.8333	96.3333
163	5	7	1	6	759.833	616.671	559	122.5	40.3333	36.3333	76.6667
163	5	7	1	7	625.167	633.268	404.167	159.667	33.5	24.5	58
164	7	7	1	1	803	546.785	462.667	271.167	45	18.8333	63.8333
164	7	7	1	2	900.667	547.227	575.167	250.333	43.5	27.3333	70.8333
164	7	7	1	3	816.333	944.793	376.167	318.167	66	52.1667	118.167
164	7	7	1	4	811.5	623.06	474.167	256.333	56.8333	22.5	79.3333
164	7	7	1	5	897.167	639.248	534.5	269	60	29.5	89.5
164	7	7	1	6	758.833	525.715	453.333	251.333	36.1667	14.5	50.6667
164	7	7	1	7	786.167	484.365	481	249.333	44	9.16667	53.1667
165	6	5	1	1	856.667	341.43	618.333	193.167	33.8333	8.16667	42
165	6	5	1	2	871.667	177.178	689.5	165.667	11.8333	2	13.8333
165	6	5	1	3	625.167	389.99	425.5	160.167	28	8	36
165	6	5	1	4	725.333	366.227	486.667	200.333	28.8333	4.83333	33.6667
165	6	5	1	5	837	330.527	565.5	229.667	32.1667	5	37.1667
165	6	5	1	6	634	166.86	505.333	117.667	6.83333	2	8.83333
165	6	5	1	7
166	5	4	1	1	842.5	500.394	570.167	205.167	39.8333	24	63.8333
166	5	4	1	2
166	5	4	1	3	737.667	846.899	435.167	202.667	42.5	54	96.5
166	5	4	1	4	761	569.813	493.333	191.167	44.3333	29.6667	74
166	5	4	1	5	633.667	622.868	440	116.833	43.1667	32.6667	75.8333
166	5	4	1	6
166	5	4	1	7	553.5	422.173	340.833	182	23.5	4.66667	28.1667
167	7	7	1	1	742.667	1057.96	330.667	273.667	79.1667	56	135.167
167	7	7	1	2	860	536.865	553	232.333	44.1667	26.8333	71
167	7	7	1	3	699.167	933.395	358.5	232.667	58.6667	46.3333	105
167	7	7	1	4	874.333	989.842	434.5	291	83.3333	63.8333	147.167
167	7	7	1	5	927.833	790.274	537.667	266.667	60.8333	59	119.833
167	7	7	1	6	728.167	612.559	467.833	183.167	45.6667	29.5	75.1667
167	7	7	1	7	692.5	827.98	415.833	186	38.5	49.8333	88.3333
168	6	5	1	1	796	632.499	416.167	301	59.8333	14.8333	74.6667
168	6	5	1	2
168	6	5	1	3	727	756.608	391	254	58.6667	20.1667	78.8333
168	6	5	1	4	768.5	815.811	404.333	276.167	54.1667	31.1667	85.3333
168	6	5	1	5	866.833	666.23	507	271.333	59.1667	25.8333	85
168	6	5	1	6	790.667	702.803	437.167	265.667	60.3333	24	84.3333
168	6	5	1	7	742.167	359.845	507.5	192.833	35.6667	3.16667	38.8333
169	4	6	1	1	836	763.928	495.667	228.833	56.3333	51.5	107.833
169	4	6	1	2	813.667	711.683	505.833	211.5	40.5	51.3333	91.8333
169	4	6	1	3
169	4	6	1	4	736.5	1049.3	392.333	203.333	65.8333	71.3333	137.167
169	4	6	1	5	895.5	852.81	554.5	212.333	53	72	125
169	4	6	1	6
169	4	6	1	7
170	6	4	1	1
170	6	4	1	2	818	441.709	541.833	220	37.8333	15	52.8333
170	6	4	1	3	588	833.168	337.833	152.667	62.8333	32.3333	95.1667
170	6	4	1	4	787.167	547.574	488.833	221.333	56.8333	17	73.8333
170	6	4	1	5	825.333	610.47	519.167	215.5	53	33.3333	86.3333
170	6	4	1	6	529	297.573	397.5	110.667	16.6667	3	19.6667
170	6	4	1	7	653.5	804.557	342.833	216.167	79.6667	12.1667	91.8333
171	7	7	1	1	748	609.356	468.833	206	49.8333	20	69.8333
171	7	7	1	2	821	586.804	537.833	206.167	55.5	19.3333	74.8333
171	7	7	1	3	723.167	645.584	448.667	203	49.6667	19.8333	69.5
171	7	7	1	4	774.333	728.48	491.333	206.833	47	27	74
171	7	7	1	5	728.667	615.468	463.333	205.667	39.8333	16.8333	56.6667
171	7	7	1	6	800.833	541.861	550.167	181	46.1667	21.5	67.6667
171	7	7	1	7	758	193.472	614.333	128	12.6667	1	13.6667
172	7	7	1	1	699.833	726.544	401	208.833	57.8333	28.8333	86.6667
172	7	7	1	2	829.667	576.912	516.667	230.167	50.8333	27.6667	78.5
172	7	7	1	3	764.167	668.342	445	230.5	53.5	32.5	86
172	7	7	1	4	840.333	638.523	470.167	285.5	64	18	82
172	7	7	1	5	738.167	592.236	458.833	207.833	47.3333	21.6667	69
172	7	7	1	6	750.167	537.034	450.833	240.5	34.6667	20.6667	55.3333
172	7	7	1	7	553.333	501.323	322.5	193	25.8333	7.5	33.3333
173	4	4	1	1	775	537.243	438.667	278.5	35.3333	18.1667	53.5
173	4	4	1	2	934.833	428.138	619.333	255.833	36.6667	20.1667	56.8333
173	4	4	1	3
173	4	4	1	4	785	604.676	436.5	277.333	43.8333	22.3333	66.1667
173	4	4	1	5	869.333	658.47	536.5	238	54.3333	36.6667	91
173	4	4	1	6
173	4	4	1	7
174	5	4	1	1	717.833	587.779	396.167	260.167	38	18.8333	56.8333
174	5	4	1	2
174	5	4	1	3	872	569.212	559.667	234.333	46.3333	28.1667	74.5
174	5	4	1	4	864.667	870.971	395.667	350.667	71.6667	43.8333	115.5
174	5	4	1	5	773.833	831.582	399.667	273.333	57	39.3333	96.3333
174	5	4	1	6
174	5	4	1	7	548.167	662.901	292.5	198.167	38	16.5	54.5
175	5	6	1	1	823.167	266.588	599.667	197	18.3333	5.16667	23.5
175	5	6	1	2	671.5	845.934	368	203.333	56	40.3333	96.3333
175	5	6	1	3	791	670.626	443.167	266.833	45.5	32.5	78
175	5	6	1	4	823	359.141	570.5	209.167	26.1667	14.5	40.6667
175	5	6	1	5	853.5	660.814	515.5	242	59.8333	32.3333	92.1667
175	5	6	1	6
175	5	6	1	7
176	4	3	1	1	486.167	465.46	334.833	118.167	18.3333	13	31.3333
176	4	3	1	2
176	4	3	1	3
176	4	3	1	4	886.5	581.864	568.167	236.333	52.6667	26.5	79.1667
176	4	3	1	5	952.167	578.525	549.667	316.167	61.8333	20.3333	82.1667
176	4	3	1	6	833.5	659.617	514	232.167	51.3333	33.3333	84.6667
176	4	3	1	7
177	7	3	1	1	692.667	262.454	497.833	172.833	16.8333	2.5	19.3333
177	7	3	1	2	829	253.727	645.667	150.167	23.6667	6	29.6667
177	7	3	1	3	877	408.211	621.667	201.167	41	10.5	51.5
177	7	3	1	4	963.5	240.427	727.5	203	24.5	5.5	30
177	7	3	1	5	838.5	327.201	615.5	183.667	26.6667	9	35.6667
177	7	3	1	6	751.333	84.6402	665	80.3333	3.33333	1	4.33333
177	7	3	1	7	637.5	90.3576	546.333	84.8333	2.83333	1	3.83333
178	5	4	1	1	795.5	739.992	408.333	296.167	52.3333	35.3333	87.6667
178	5	4	1	2	841.833	465.129	522	259.167	40.6667	16.1667	56.8333
178	5	4	1	3	931.333	575.135	566.167	285.667	47.6667	29.1667	76.8333
178	5	4	1	4	731.833	663.137	395	269.5	36.1667	27.5	63.6667
178	5	4	1	5	783.167	768.553	404.167	281.5	60.8333	33.5	94.3333
178	5	4	1	6
178	5	4	1	7
179	5	7	1	1	714.667	611.342	417.5	234.833	34.1667	24.6667	58.8333
179	5	7	1	2	731	775.327	397.333	257.5	35.5	36.8333	72.3333
179	5	7	1	3	623	711.199	369.833	181.5	35.8333	33.5	69.3333
179	5	7	1	4
179	5	7	1	5	897.5	869.614	473	300.5	59.6667	60.6667	120.333
179	5	7	1	6	602	481.681	397.5	161.333	22.1667	18	40.1667
179	5	7	1	7
180	7	6	1	1	822.667	598.517	461	293.167	37.6667	27.3333	65
180	7	6	1	2	740.167	589.724	407.5	270.833	31.6667	27.1667	58.8333
180	7	6	1	3	793.5	449.196	507.667	233.5	31.8333	17.1667	49
180	7	6	1	4	666.667	622.109	395.333	210	30.1667	28	58.1667
180	7	6	1	5	759.833	568.927	409.333	290.5	38.1667	17.3333	55.5
180	7	6	1	6	494.333	566.955	254	205	23.1667	9.16667	32.3333
180	7	6	1	7	643.5	430.528	426.333	180.333	19.6667	14.1667	33.8333
181	7	7	1	1	878.333	686.117	544	242.667	41.1667	46.1667	87.3333
181	7	7	1	2	838.5	703.126	539	202.833	47.6667	45.1667	92.8333
181	7	7	1	3	773.667	676.94	519.5	164.667	45.1667	41.5	86.6667
181	7	7	1	4	847	720.579	548.167	209	38.1667	48.8333	87
181	7	7	1	5	909.667	540.586	600.5	229.5	43.5	32.1667	75.6667
181	7	7	1	6	809.167	341.79	574.667	200	21.3333	10.6667	32
181	7	7	1	7	494.833	453.729	294.5	173.5	16.3333	9	25.3333
182	6	6	1	1	791.167	346.533	543.333	209.167	31.8333	4	35.8333
182	6	6	1	2
182	6	6	1	3	757	605.617	451.333	230.167	53.5	19.5	73
182	6	6	1	4	865.833	478.239	580.833	214.5	44.1667	23.8333	68
182	6	6	1	5	827.167	493.171	540.333	224.333	38.3333	21.8333	60.1667
182	6	6	1	6	719.5	208.593	548.333	156.833	9.66667	2.16667	11.8333
182	6	6	1	7	522.5	671.365	313.5	143.333	43.3333	20	63.3333
183	7	7	1	1	714.167	267.382	536	148	18.1667	9	27.1667
183	7	7	1	2	652.667	507.097	444.833	159.333	20.8333	23.6667	44.5
183	7	7	1	3	799	795.141	479.667	215.833	50.5	50.5	101
183	7	7	1	4	763	602.792	491.5	184.333	48.8333	34.1667	83
183	7	7	1	5	894.167	805.944	582.333	206	40.5	62.8333	103.333
183	7	7	1	6	667	272.834	484.667	165.333	9	6.16667	15.1667
183	7	7	1	7	519.333	651.861	338.667	125	33	21.6667	54.6667
184	7	6	1	1	747	611.814	451.833	223	35.5	32.3333	67.8333
184	7	6	1	2	818.167	705.798	520.333	205.167	39.3333	49.1667	88.5
184	7	6	1	3	750.833	968.558	439.5	189.167	50.1667	69.6667	119.833
184	7	6	1	4	774.833	619.726	465.5	235.667	38.1667	33.5	71.6667
184	7	6	1	5	910	613.089	576.167	244.667	46.3333	38.6667	85
184	7	6	1	6	659.167	353.336	436.5	192.5	17.8333	9	26.8333
184	7	6	1	7	582.333	507.55	365.167	174.833	24.1667	16	40.1667
185	6	7	1	1	590	141.075	505.333	75.5	7.16667	0.666667	7.83333
185	6	7	1	2	770.333	457.359	490.5	227.333	32.3333	17	49.3333
185	6	7	1	3	871.333	685.152	455.5	332.833	49.3333	29.1667	78.5
185	6	7	1	4	699.833	674.672	406.667	213.5	52.5	25.1667	77.6667
185	6	7	1	5	878	483.082	598.667	216.667	42.6667	17.8333	60.5
185	6	7	1	6	813.667	280.95	567.5	221.5	17.3333	3.66667	21
185	6	7	1	7
186	7	6	1	1	894.167	671.396	549	254.667	42.3333	44.3333	86.6667
186	7	6	1	2	857.167	614.728	540.5	235.5	40.1667	37.1667	77.3333
186	7	6	1	3	896.667	574.469	548.5	277	34.3333	32.6667	67
186	7	6	1	4	901	582.299	573.167	249.333	42	33.1667	75.1667
186	7	6	1	5	885.333	765.288	448.667	333.167	72.6667	26	98.6667
186	7	6	1	6	654.833	492.903	384.333	228	26.6667	12.3333	39
186	7	6	1	7	505.5	230.32	363.667	132.5	7.66667	0.833333	8.5
187	7	6	1	1	960.333	691.765	675.833	170	28.3333	83.3333	111.667
187	7	6	1	2	861.833	756.873	579.333	189.333	33.8333	57.5	91.3333
187	7	6	1	3	835.667	415.259	568	216.167	30.6667	17	47.6667
187	7	6	1	4	932.5	316.301	679.5	210.833	22.5	14.1667	36.6667
187	7	6	1	5	1031	484.776	686.333	264.667	40.1667	36	76.1667
187	7	6	1	6	902.833	481.52	524.167	323	35.6667	15	50.6667
187	7	6	1	7	637.667	434.007	395	211.333	18.5	10.1667	28.6667
188	5	4	1	1
188	5	4	1	2	593.167	553.362	350.5	199.167	27	13.3333	40.3333
188	5	4	1	3	769.667	434.704	479.833	241.833	34.8333	9.16667	44
188	5	4	1	4
188	5	4	1	5	1011.33	370.204	661.5	296.167	36.6667	12.1667	48.8333
188	5	4	1	6	508.167	281.506	351.833	142.667	9.83333	2.33333	12.1667
188	5	4	1	7	574.667	283.573	402.5	150.167	16.1667	3.33333	19.5
189	6	5	1	1	765	391.626	516	203.333	30.6667	11.3333	42
189	6	5	1	2	782.167	568.251	505.333	215.333	31.6667	27	58.6667
189	6	5	1	3
189	6	5	1	4	775.667	324.246	545.833	195.167	20.8333	10.5	31.3333
189	6	5	1	5	973.333	457.617	607.667	301.167	40	19.8333	59.8333
189	6	5	1	6	578.333	460.926	348.5	193	30.5	4	34.5
189	6	5	1	7	537.5	244.659	395.5	129	9.83333	1.5	11.3333
190	7	6	1	1	825.333	619.567	545.333	193.5	53.8333	30	83.8333
190	7	6	1	2	840.167	828.778	535.5	204.667	46.5	51.3333	97.8333
190	7	6	1	3	819	335.679	622.333	155.333	26.1667	13.1667	39.3333
190	7	6	1	4	827.333	596.384	511.667	245.333	38	29.3333	67.3333
190	7	6	1	5	813.167	480.805	546.833	206.667	37.1667	19.6667	56.8333
190	7	6	1	6	826.333	674.833	420	326.333	54.6667	21.3333	76
190	7	6	1	7	665.667	392.509	465.333	163.667	25.1667	9.33333	34.5
191	6	6	1	1	815.833	567.019	517.833	231	39.8333	24.6667	64.5
191	6	6	1	2	827.833	609.757	532.333	229.5	31.6667	31.1667	62.8333
191	6	6	1	3	845.333	383.146	570.333	227.667	36.5	8	44.5
191	6	6	1	4	837.333	433.992	524.833	263.333	30.3333	14.5	44.8333
191	6	6	1	5	839.333	684.586	490	257.333	55.8333	33.3333	89.1667
191	6	6	1	6	733.167	336.957	465.5	242.333	15.5	6	21.5
191	6	6	1	7
192	5	5	1	1	820.333	493.033	538	222.833	41.3333	15.5	56.8333
192	5	5	1	2
192	5	5	1	3	816.5	314.731	575.5	210.167	25.6667	3.16667	28.8333
192	5	5	1	4	914.5	308.326	616.5	264	25.8333	3.5	29.3333
192	5	5	1	5	708.833	499.336	467.167	187.5	38.8333	13.1667	52
192	5	5	1	6	756.667	403.854	503.167	211.667	24.6667	12.6667	37.3333
192	5	5	1	7
193	7	6	1	1	811.833	482.253	532.333	218.333	35.8333	22	57.8333
193	7	6	1	2	802	966.668	390.333	279.333	78.3333	50.6667	129
193	7	6	1	3	739.333	432.879	497.833	194.833	32.1667	12.3333	44.5
193	7	6	1	4	727.667	215.993	578	133	13.5	2.66667	16.1667
193	7	6	1	5	913.333	503.133	611.167	221	51.8333	25.1667	77
193	7	6	1	6	829.167	302.504	601.5	199.167	19.3333	6.66667	26
193	7	6	1	7	758.667	329.837	514.667	213.667	23.3333	4	27.3333
194	7	3	1	1	908.333	459.708	592.667	249.833	47	15.3333	62.3333
194	7	3	1	2	896.833	1041.24	455.333	283.5	89.3333	64.5	153.833
194	7	3	1	3	943.833	379.676	644.167	245.667	40	10.1667	50.1667
194	7	3	1	4	929.5	575.382	570.333	261.167	69.3333	23.6667	93
194	7	3	1	5	932.5	752.093	529.333	283.333	79.1667	37.8333	117
194	7	3	1	6	763	472.518	472.5	236.833	38.3333	12.5	50.8333
194	7	3	1	7	737.333	325.804	534.167	167.333	27	5.16667	32.1667
195	5	5	1	1	837.5	491.947	554	215.833	37.3333	26.3333	63.6667
195	5	5	1	2	836.833	486.707	580.5	185.5	47.6667	21.6667	69.3333
195	5	5	1	3	656	313.701	497.333	123.333	25	8.16667	33.1667
195	5	5	1	4
195	5	5	1	5	952.333	394.934	631.667	266.333	37	13.6667	50.6667
195	5	5	1	6	873	325.283	585.5	258.333	22.3333	2.66667	25
195	5	5	1	7
196	7	6	1	1	763.667	378.466	535.5	182	28.8333	14.3333	43.1667
196	7	6	1	2	788.667	488.882	543.167	192.5	27.3333	22.5	49.8333
196	7	6	1	3	844.5	297.094	557.333	260.167	17.8333	4.5	22.3333
196	7	6	1	4	749.833	306.632	507.333	217.667	16.5	6	22.5
196	7	6	1	5	906.167	538.766	548	288.167	41.6667	25.6667	67.3333
196	7	6	1	6	652.5	324.642	465	160	14.3333	9.66667	24
196	7	6	1	7	550.667	387.12	383.5	138.833	19.8333	6.83333	26.6667
197	5	5	1	1	756.167	328.867	569.167	150.5	25	9.33333	34.3333
197	5	5	1	2	857.5	526.019	591.167	200.667	29.8333	31.5	61.3333
197	5	5	1	3	779	504.92	528.167	182	40.6667	25	65.6667
197	5	5	1	4
197	5	5	1	5	914.333	493.913	561.167	289.833	40	19	59
197	5	5	1	6
197	5	5	1	7	492.167	183.57	393.333	90.5	5.5	1.66667	7.16667
198	7	6	1	1	574.333	414.117	382.667	156.333	23.1667	9.83333	33
198	7	6	1	2	773.5	804.112	434.833	231.667	58	45	103
198	7	6	1	3	710	553.615	464.333	172.5	53.6667	17.3333	71
198	7	6	1	4	746.5	373.849	512.833	193.167	27	10.8333	37.8333
198	7	6	1	5	804.667	706.166	491.333	224.333	44	42.8333	86.8333
198	7	6	1	6	817.5	258.346	574.167	222.5	11.3333	6.33333	17.6667
198	7	6	1	7	716.833	278.062	517	179.167	14.6667	3.66667	18.3333
199	6	6	1	1	834.5	300.606	620.5	176.667	26	8.16667	34.1667
199	6	6	1	2	592.333	860.769	342	174.5	33	39.8333	72.8333
199	6	6	1	3
199	6	6	1	4	663.333	354.327	477.667	146.167	22	13.8333	35.8333
199	6	6	1	5	685.5	715.38	438.667	162.5	45.3333	37.5	82.8333
199	6	6	1	6	687.833	278.493	461.333	207.667	11.3333	4	15.3333
199	6	6	1	7	703.5	353.029	486	188.333	17	8.83333	25.8333
200	7	6	1	1	842.833	525.759	529	243.333	42.5	23.5	66
200	7	6	1	2	793.333	906.877	389.833	286.5	71.5	42.1667	113.667
200	7	6	1	3	707	447.707	469.833	180.333	49.1667	4.83333	54
200	7	6	1	4	816.667	695.131	477.833	244.333	57.8333	34	91.8333
200	7	6	1	5	805.333	548.727	436.5	312	37	15.8333	52.8333
200	7	6	1	6	593.667	325.652	387.667	183.667	15	4	19
200	7	6	1	7	815.333	472.057	502.167	256.5	32.8333	20	52.8333
201	7	6	1	1	836.167	344.785	592.833	201.5	28.6667	9.66667	38.3333
201	7	6	1	2	829	938.865	407.5	282.167	87.1667	47.3333	134.5
201	7	6	1	3	836.167	447.68	553.167	218.833	43.6667	16.1667	59.8333
201	7	6	1	4	815.333	418.112	543	220.333	36.5	11.6667	48.1667
201	7	6	1	5	953.167	342.717	666	238.5	33.5	10.1667	43.6667
201	7	6	1	6	770.5	623.836	426.667	268	50.6667	20.3333	71
201	7	6	1	7	605.833	244.387	444.833	146	9.66667	2.66667	12.3333
202	7	6	1	1	740.5	424.862	485.667	208.333	26.8333	16.1667	43
202	7	6	1	2	697.167	880.96	329.167	266.167	58.6667	39.8333	98.5
202	7	6	1	3	761.833	390.236	489.167	233.667	24.3333	10.3333	34.6667
202	7	6	1	4	795.833	612.932	410	313.5	44	22.6667	66.6667
202	7	6	1	5	781.5	632.603	412.333	296.667	43	24.8333	67.8333
202	7	6	1	6	590.833	366.418	347.833	218.667	15.8333	4.16667	20
202	7	6	1	7	604.333	393.946	357.167	220.5	19.3333	4.83333	24.1667
203	4	4	1	1
203	4	4	1	2	498.167	302.2	366.333	112.5	12	5.83333	17.8333
203	4	4	1	3	982.167	275.575	773.667	170.833	21.5	12	33.5
203	4	4	1	4	1022.17	338.511	760.833	211.333	29.8333	17	46.8333
203	4	4	1	5	1041.17	670.573	628.333	291.167	78.1667	40	118.167
203	4	4	1	6
203	4	4	1	7
204	6	6	1	1	778.333	279.209	578.167	168.667	24.8333	4.33333	29.1667
204	6	6	1	2	534.5	647.478	326.167	152.667	33	20.5	53.5
204	6	6	1	3
204	6	6	1	4	739	518.367	449.167	233.333	40.5	13.5	54
204	6	6	1	5	914.5	605.941	531.667	292	61.3333	26.3333	87.6667
204	6	6	1	6	734.833	827.03	349.333	286.833	73.1667	21.6667	94.8333
204	6	6	1	7	647.667	624.579	371.833	213.667	46.1667	13.5	59.6667
205	7	5	1	1	769.667	603.583	451.833	239.833	59.1667	15.3333	74.5
205	7	5	1	2	782.833	177.836	626.5	144	8.16667	2.66667	10.8333
205	7	5	1	3	803.667	423.574	523.333	226.333	45.6667	5.83333	51.5
205	7	5	1	4	491.167	546.226	273.833	176.5	29.3333	7.83333	37.1667
205	7	5	1	5	841.833	361.795	566.333	237.5	27.8333	8.16667	36
205	7	5	1	6	773.667	184.594	598.833	165	6.83333	0.833333	7.66667
205	7	5	1	7	614.833	542.767	320.333	255	26.1667	10.5	36.6667
206	4	5	1	1	778.333	371.535	544.5	180.833	40.6667	7.5	48.1667
206	4	5	1	2	839.667	457.239	581.167	208	22.5	24.5	47
206	4	5	1	3	781	156.198	584.167	187	4.33333	1.16667	5.5
206	4	5	1	4
206	4	5	1	5
206	4	5	1	6	760.167	301.021	495.833	240.833	14.8333	4.83333	19.6667
206	4	5	1	7
207	7	6	1	1	794.167	597.414	509.5	211.333	36.1667	34	70.1667
207	7	6	1	2	590	1313.61	255.833	220.667	49.1667	62	111.167
207	7	6	1	3	736.167	410.493	487.5	205.167	27.1667	12.8333	40
207	7	6	1	4	744.5	813.409	414.333	232.5	44.5	49.8333	94.3333
207	7	6	1	5	824.333	612.994	475.333	273.333	43.3333	27.6667	71
207	7	6	1	6	624.5	242.548	459.833	148	13.8333	1.66667	15.5
207	7	6	1	7	603.667	348.421	410.667	167.833	20.8333	2	22.8333
208	6	6	1	1	788.167	444.78	527.333	200.667	41.6667	15.3333	57
208	6	6	1	2	853.667	663.522	493.167	272	55.5	29	84.5
208	6	6	1	3
208	6	6	1	4	849.167	373.371	604.167	196.167	32.8333	12.5	45.3333
208	6	6	1	5	870.333	390.899	640.833	175.833	32.3333	17.8333	50.1667
208	6	6	1	6	855	212.742	663.333	171	14.8333	3.66667	18.5
208	6	6	1	7	750.167	287.128	518.667	208.167	14.5	5.66667	20.1667
209	7	5	1	1	783.667	380.367	554.167	181.5	40.5	4.83333	45.3333
209	7	5	1	2	830.5	533.326	537.833	229.667	39.3333	21.1667	60.5
209	7	5	1	3	815.167	296.664	594.667	190.333	25	3.33333	28.3333
209	7	5	1	4	843.833	294.71	614.167	201.333	21.8333	4.5	26.3333
209	7	5	1	5	887.833	360.605	624.833	217.167	30.3333	10.6667	41
209	7	5	1	6	802.5	243.306	614.333	165.5	18	2.83333	20.8333
209	7	5	1	7	686	468.446	423.667	218	32.6667	9.16667	41.8333
210	7	6	1	1	911.667	442.592	573.833	279	39.3333	15.8333	55.1667
210	7	6	1	2	915.667	633.465	546.5	283.833	44	37.5	81.5
210	7	6	1	3	942.5	432.942	578.167	305.667	46.3333	9.16667	55.5
210	7	6	1	4	933	563.26	522.167	336.333	50.3333	20.3333	70.6667
210	7	6	1	5	1023.33	548.752	608.5	331.5	56	24.1667	80.1667
210	7	6	1	6	770	510.434	436	278.5	40	12.3333	52.3333
210	7	6	1	7	668	452.349	377.667	254.833	21.1667	10	31.1667
211	5	4	1	1	728.833	395.886	489.833	199	24.6667	12.8333	37.5
211	5	4	1	2	772.333	316.264	564	174	20.8333	11.3333	32.1667
211	5	4	1	3	731.833	443.33	479.833	204.333	31	13.5	44.5
211	5	4	1	4	638.167	445.992	402.167	196.167	24.6667	13.1667	37.8333
211	5	4	1	5	825.667	479.586	514.5	253.333	35.5	18.5	54
211	5	4	1	6
211	5	4	1	7
212	5	5	1	1
212	5	5	1	2	590.5	495.031	360.5	184.333	31.1667	11.1667	42.3333
212	5	5	1	3	545.167	334.591	357.667	163.333	15	5.5	20.5
212	5	5	1	4
212	5	5	1	5	785.833	441.755	523.667	210	35.1667	12.8333	48
212	5	5	1	6	573	205.11	412	152.833	6	0.5	6.5
212	5	5	1	7	594.5	391.339	388.667	172	27.5	4.16667	31.6667
213	7	5	1	1	502.833	646.419	298.667	150.167	34.6667	18	52.6667
213	7	5	1	2	731.333	507.461	465	206	41	17.1667	58.1667
213	7	5	1	3	635.833	486.327	408.333	178.833	32.5	13.3333	45.8333
213	7	5	1	4	609.333	451.543	410.5	152.167	33.8333	10.5	44.3333
213	7	5	1	5	587.833	742.865	344	156.5	56.6667	27.3333	84
213	7	5	1	6	806.167	501.938	526.5	213.667	48	16.1667	64.1667
213	7	5	1	7	603	332.791	456.833	128.667	9.16667	6.66667	15.8333
214	6	5	1	1	934.5	267.005	715.167	184.667	27.1667	3.83333	31
214	6	5	1	2	936	345.778	635.167	256.5	38.1667	2.5	40.6667
214	6	5	1	3	872.833	296.333	628.833	211.333	24.5	5.16667	29.6667
214	6	5	1	4	872	335.682	623.833	204	39.3333	2.66667	42
214	6	5	1	5
214	6	5	1	6	547.667	171.15	433.333	106.333	5.5	1.33333	6.83333
214	6	5	1	7	704.5	178.254	573	118.333	10	1.33333	11.3333
215	6	5	1	1	854.833	310.463	607.667	213.333	22.5	7.5	30
215	6	5	1	2	670.833	292.544	486.833	157.167	17.5	6.83333	24.3333
215	6	5	1	3	738	265.37	552.167	165.5	16.8333	1.66667	18.5
215	6	5	1	4
215	6	5	1	5	746.833	494.762	465	234.167	27.6667	15.5	43.1667
215	6	5	1	6	620.833	416.263	415.667	170	24.6667	7.83333	32.5
215	6	5	1	7	629.667	478.366	384	206.833	31.5	4.5	36
216	7	6	1	1	832.167	546.558	568.667	192.167	37.1667	30.3333	67.5
216	7	6	1	2	833.5	532.472	576.5	186.667	31.8333	36	67.8333
216	7	6	1	3	832.833	280.449	658.667	140.167	14.6667	17.6667	32.3333
216	7	6	1	4	856.833	553.605	613.667	172.333	28.6667	39.3333	68
216	7	6	1	5	887.833	631.776	591.833	197.333	48.8333	47	95.8333
216	7	6	1	6	743.833	164.295	613.667	118.5	7.33333	2.83333	10.1667
216	7	6	1	7	648.167	263.849	479.667	147.667	15.1667	3.66667	18.8333
217	5	4	1	1	550.5	274.405	388.833	143.167	12.3333	4.16667	16.5
217	5	4	1	2	857.667	268.292	591.667	236.333	19.5	4.66667	24.1667
217	5	4	1	3
217	5	4	1	4	595	508.175	392.5	160.167	21.3333	16.8333	38.1667
217	5	4	1	5	850.5	392.476	525.333	281.667	31.8333	7.66667	39.5
217	5	4	1	6	493.167	222.176	372.167	109	7	3.33333	10.3333
217	5	4	1	7
218	6	6	1	1	844.167	512.411	560.333	220.333	33.3333	26.8333	60.1667
218	6	6	1	2
218	6	6	1	3	737.833	294.487	550.167	159.833	17.8333	7.5	25.3333
218	6	6	1	4	728.167	817.78	458.167	181.667	37.8333	46.1667	84
218	6	6	1	5	1019.67	458.176	641.333	313.667	37.5	22.5	60
218	6	6	1	6	877	333.819	547.333	302.167	18.8333	4.5	23.3333
218	6	6	1	7	680	454.381	414.833	229	24.1667	10	34.1667
219	4	6	1	1	704.833	114.511	609.167	84.6667	7	2.16667	9.16667
219	4	6	1	2
219	4	6	1	3	783.5	661.68	507.167	187	39.5	46.6667	86.1667
219	4	6	1	4	669.333	511.791	445.5	162.833	30	27	57
219	4	6	1	5
219	4	6	1	6
219	4	6	1	7	818.833	127.949	711.167	95.8333	7.33333	3.33333	10.6667
220	5	4	1	1	744.667	720.847	385.333	271.667	55.3333	27.5	82.8333
220	5	4	1	2	692.167	937.399	349.167	228	58	53.3333	111.333
220	5	4	1	3	706.667	799.078	390.5	215	60	38.1667	98.1667
220	5	4	1	4	806.833	661.722	505.333	223.5	37	37.5	74.5
220	5	4	1	5	975.167	694.072	546.5	316.333	71.3333	38.6667	110
220	5	4	1	6
220	5	4	1	7
221	4	4	1	1
221	4	4	1	2
221	4	4	1	3	864.167	438.572	555	255.333	31.5	18.6667	50.1667
221	4	4	1	4	801.833	728.663	459.333	255.833	43.3333	41.3333	84.6667
221	4	4	1	5	890.833	781.226	505	265.333	66.5	51.1667	117.667
221	4	4	1	6	718.667	321.717	478.5	215.667	16	5.16667	21.1667
221	4	4	1	7
222	5	6	1	1
222	5	6	1	2	844	488.474	552	231	35	21.5	56.5
222	5	6	1	3
222	5	6	1	4	851.167	560.361	524.167	259.667	38	26.6667	64.6667
222	5	6	1	5	948.5	373.675	657.333	244.333	32	11.8333	43.8333
222	5	6	1	6	694.167	329.653	505.5	156.667	24.3333	6	30.3333
222	5	6	1	7	492.5	466.349	313.833	146.5	19	11.3333	30.3333
223	6	6	1	1	788.833	288.683	545.167	219.833	15.8333	5	20.8333
223	6	6	1	2	777.5	246.054	580.167	174.667	13.8333	6	19.8333
223	6	6	1	3	789	205.817	609.5	161.667	11	4	15
223	6	6	1	4	638.5	385.54	459.5	142.667	21.8333	12.3333	34.1667
223	6	6	1	5
223	6	6	1	6	682	258.921	501.667	159.5	13.5	4.83333	18.3333
223	6	6	1	7	634	230.424	490.667	128.833	10.5	3.16667	13.6667
224	7	3	1	1	818	482.505	495.667	264.167	38.3333	14.6667	53
224	7	3	1	2	858.667	306.212	598.333	229	21.6667	5.83333	27.5
224	7	3	1	3	788.333	436.17	508.667	226.5	39.1667	10.1667	49.3333
224	7	3	1	4	822.833	647.978	515.833	219.333	50.1667	33.3333	83.5
224	7	3	1	5	971	475.635	609.833	285.833	51.8333	18	69.8333
224	7	3	1	6	615.667	284.948	419.5	179	11.5	3.16667	14.6667
224	7	3	1	7	726.667	419.992	512.833	166.5	39.5	5.33333	44.8333
225	7	6	1	1	802.833	450.632	474.5	286.5	25.6667	11.1667	36.8333
225	7	6	1	2	818.333	315.072	571.167	217.5	18.5	7.5	26
225	7	6	1	3	786	323.102	538	219.333	20.3333	5	25.3333
225	7	6	1	4	807.5	672.056	510.333	220.833	41.8333	31.3333	73.1667
225	7	6	1	5	979.167	406.238	659.833	267.667	29.1667	18.3333	47.5
225	7	6	1	6	880.167	325.756	634.667	209.667	20.6667	11.1667	31.8333
225	7	6	1	7	752.167	346.835	562.667	161.333	22	4.5	26.5
226	7	6	1	1	793.5	422.045	503.5	238.333	31.3333	16.3333	47.6667
226	7	6	1	2	827.833	384.237	541.167	233.833	32.5	14.5	47
226	7	6	1	3	808.167	439.122	556.333	188.167	35.3333	24.8333	60.1667
226	7	6	1	4	897	808.794	530	254.333	54.5	54.5	109
226	7	6	1	5	945.167	508.944	607.833	259	44.6667	29.8333	74.5
226	7	6	1	6	823	317.226	550.167	245.167	19	5.33333	24.3333
226	7	6	1	7	694.167	602.6	451.333	154.667	65	21.8333	86.8333
227	6	3	1	1	859.333	294.739	576.667	258.667	15.3333	5.16667	20.5
227	6	3	1	2	817.167	263.699	625.5	160.333	20.8333	8.16667	29
227	6	3	1	3	858.833	258.999	636	192.833	19	7.33333	26.3333
227	6	3	1	4	719.5	522.816	474	195.833	20.8333	25.3333	46.1667
227	6	3	1	5	1012.5	664.37	576.5	328	59.3333	43.1667	102.5
227	6	3	1	6	730.333	283.487	489.667	220	13.3333	3.5	16.8333
227	6	3	1	7
228	7	5	1	1	866.167	538.089	582.167	217.5	30.6667	32.1667	62.8333
228	7	5	1	2	876.667	275.046	655.667	185.833	20	10.5	30.5
228	7	5	1	3	807.5	267.237	612.333	167.5	16	9	25
228	7	5	1	4	845	784.813	514	235.167	39.1667	52.5	91.6667
228	7	5	1	5	1052.5	360.423	733.333	263.5	30.5	18.6667	49.1667
228	7	5	1	6	900	199.613	705.333	175	13.3333	4.16667	17.5
228	7	5	1	7	604.833	406.471	399.5	171.5	23	8.16667	31.1667
229	3	7	1	1
229	3	7	1	2	791	680.415	456.333	239.167	62.8333	29	91.8333
229	3	7	1	3
229	3	7	1	4
229	3	7	1	5	936.667	581.406	556.5	301.5	52.1667	22.6667	74.8333
229	3	7	1	6	827.5	312.706	610.667	170.5	34.6667	8.33333	43
229	3	7	1	7
230	5	7	1	1	851.667	630.375	595.5	191.333	28.3333	32.8333	61.1667
230	5	7	1	2	603.333	594.428	359.667	191.333	30.3333	19.3333	49.6667
230	5	7	1	3	766.5	625.035	475.833	222.667	33.1667	30.1667	63.3333
230	5	7	1	4
230	5	7	1	5	712.333	817.984	451.333	177.333	44.1667	36.5	80.6667
230	5	7	1	6	605.5	679.805	369.667	183	28	23.5	51.5
230	5	7	1	7
231	7	7	1	1	819.667	393.731	538.833	242.833	25.8333	8.66667	34.5
231	7	7	1	2	842.5	261.314	598.667	222	15.5	2.5	18
231	7	7	1	3	882	350.484	531.5	322.667	17.6667	6	23.6667
231	7	7	1	4	713.833	446.592	429.5	245.167	27.5	8	35.5
231	7	7	1	5	916.667	307.013	628.167	257.167	26	2.33333	28.3333
231	7	7	1	6	818	310.944	526.333	268.333	19.6667	1.16667	20.8333
231	7	7	1	7	829	481.204	463.167	316.167	38.8333	7.16667	46
232	5	4	1	1	782	480.972	491.333	230.5	41.3333	14.8333	56.1667
232	5	4	1	2
232	5	4	1	3
232	5	4	1	4	824.833	559.264	477.5	279.833	45.6667	16.8333	62.5
232	5	4	1	5	836	453.187	534.667	247.5	32	18.6667	50.6667
232	5	4	1	6	570.667	364.13	343	206.667	15	3.33333	18.3333
232	5	4	1	7	611.833	388.756	378	210	15.1667	6.33333	21.5
233	4	6	1	1
233	4	6	1	2
233	4	6	1	3
233	4	6	1	4	889.667	426.492	561.667	280.667	31.6667	11.6667	43.3333
233	4	6	1	5	903.667	432.695	607.333	239.833	39.3333	14	53.3333
233	4	6	1	6	707.5	318.888	504.5	175	18.1667	7	25.1667
233	4	6	1	7	529.167	559.013	293	194	32.1667	8	40.1667
234	4	6	1	1	555.333	803.483	275.833	195	57.1667	22.1667	79.3333
234	4	6	1	2	524.833	569.524	281.333	199.5	33.6667	8	41.6667
234	4	6	1	3
234	4	6	1	4
234	4	6	1	5	880.167	774.545	452	298.833	90.1667	33.5	123.667
234	4	6	1	6	552.5	1048.68	261.333	187.167	49.5	51.6667	101.167
234	4	6	1	7
235	7	7	1	1	741.5	534.206	470.833	202.833	45.8333	18.5	64.3333
235	7	7	1	2	774.5	356.994	513.333	225.167	25.8333	5.83333	31.6667
235	7	7	1	3	679.333	437.688	470.833	162	30.1667	14.6667	44.8333
235	7	7	1	4	792.5	559.586	500.5	216.333	47.6667	25	72.6667
235	7	7	1	5	935.333	473.542	628.833	228.333	47.6667	26.1667	73.8333
235	7	7	1	6	798.333	429.74	521	228.167	35.5	11.1667	46.6667
235	7	7	1	7	662.667	605.197	390.667	212.667	31.5	25	56.5
236	6	7	1	1	749.167	407.818	497.833	207.667	31.5	9.66667	41.1667
236	6	7	1	2	711	389.932	453.833	221.167	25.3333	7.83333	33.1667
236	6	7	1	3	768.667	377.564	493.833	238.333	21.5	12.1667	33.6667
236	6	7	1	4	837.167	460.012	514.167	268.833	33.1667	16.8333	50
236	6	7	1	5	816.833	334.609	554.333	230.667	22	7	29
236	6	7	1	6
236	6	7	1	7	726.167	367.234	469.333	227	21.6667	5.5	27.1667
237	7	7	1	1	853.667	455.248	575.333	217.833	44.8333	13.3333	58.1667
237	7	7	1	2	854	564.683	550	248.5	37.1667	16.8333	54
237	7	7	1	3	889.333	680.621	507.333	280.667	69.5	29.1667	98.6667
237	7	7	1	4	699.667	809.711	402.333	192.333	61.1667	40.5	101.667
237	7	7	1	5	1024.83	522.937	642	295.667	50.5	31.3333	81.8333
237	7	7	1	6	802.333	526.856	488.5	249.833	51	9.83333	60.8333
237	7	7	1	7	650.5	386.782	440.333	175.833	17.8333	14.3333	32.1667
238	7	7	1	1	820.167	565.733	610.167	132.5	28.3333	46.8333	75.1667
238	7	7	1	2	799.833	616.906	528.167	186.833	42.8333	38.3333	81.1667
238	7	7	1	3	777.667	442.52	514.5	211.167	31	16.5	47.5
238	7	7	1	4	773.5	965.279	472.667	169.333	51.1667	78.8333	130
238	7	7	1	5	909.833	468.099	635.5	208.167	33.8333	29.1667	63
238	7	7	1	6	822.667	128.319	696.333	115	8	1.16667	9.16667
238	7	7	1	7	692.167	426.883	456.833	193.667	30.5	7.83333	38.3333
239	6	7	1	1	893.833	429.279	626.167	215.667	30	19.5	49.5
239	6	7	1	2
239	6	7	1	3	820.333	339.44	598.167	178.333	31	10.1667	41.1667
239	6	7	1	4	820.333	494.929	558.667	203	34	22.3333	56.3333
239	6	7	1	5	903.667	339.502	668.667	183.833	38.1667	10.3333	48.5
239	6	7	1	6	800.833	243.036	607.5	171.833	15.6667	2.5	18.1667
239	6	7	1	7	725.167	446.419	463.5	220.5	33	6.16667	39.1667
240	5	4	1	1	716.333	471.96	472.333	189.333	44.8333	7.5	52.3333
240	5	4	1	2
240	5	4	1	3	615.667	350.378	417.5	172.167	18.8333	5.5	24.3333
240	5	4	1	4	750	416.141	485	225.667	27.8333	8.16667	36
240	5	4	1	5	786	476.997	492	239	41.8333	11.1667	53
240	5	4	1	6	489	384.282	329.5	136.667	17.6667	3.5	21.1667
240	5	4	1	7
241	6	5	1	1	762.167	487.123	496.667	203.333	39.1667	17.8333	57
241	6	5	1	2	660.667	445.906	430.833	181.5	33.6667	12.1667	45.8333
241	6	5	1	3
241	6	5	1	4	842.333	460.61	566.167	219.333	35.6667	19	54.6667
241	6	5	1	5	828.667	379.546	578.333	204	31.3333	12.1667	43.5
241	6	5	1	6	656.5	593.881	431.833	158.333	38.5	25.8333	64.3333
241	6	5	1	7	487.167	224.439	370	106	6.66667	2.83333	9.5
242	7	7	1	1	837.167	454.424	566.667	213.667	39.3333	14.3333	53.6667
242	7	7	1	2	754.833	551.453	435.667	258.5	45.6667	11.8333	57.5
242	7	7	1	3	806.333	409.266	552.167	207.5	36.5	7.66667	44.1667
242	7	7	1	4	821.667	459.961	512.833	257.5	37	12.1667	49.1667
242	7	7	1	5	870.167	398.819	600.667	215.333	38	12	50
242	7	7	1	6	760.333	461.434	475.333	235.833	33.6667	11.8333	45.5
242	7	7	1	7	563.833	479.14	375.5	145	34.3333	7.83333	42.1667
243	5	4	1	1	739	626.862	409.667	253.833	51.8333	19.5	71.3333
243	5	4	1	2	766	655.753	416	267.5	54.5	23.5	78
243	5	4	1	3	826.167	709.814	418.333	308.667	71.5	23.5	95
243	5	4	1	4	824.167	540.993	497.167	263.167	41	19.3333	60.3333
243	5	4	1	5	906.5	676.485	501.5	311.833	57.1667	32.5	89.6667
243	5	4	1	6
243	5	4	1	7
244	7	7	1	1	828.5	228.367	617	186.833	15.3333	5.16667	20.5
244	7	7	1	2	826.5	387.441	541.667	239	30.1667	11.3333	41.5
244	7	7	1	3	780.667	253.079	593	159	20.3333	5	25.3333
244	7	7	1	4	804.833	452.104	497.667	250.833	40.1667	10.1667	50.3333
244	7	7	1	5	924.333	267.603	704.333	185.667	20.5	10.5	31
244	7	7	1	6	716.5	236.55	516.167	185.5	10.5	2.5	13
244	7	7	1	7	684	218.066	493.167	177.833	8.33333	2	10.3333
245	4	6	1	1	780.167	595.406	442.5	260.5	51	21.5	72.5
245	4	6	1	2	764.833	563.833	451.833	240.5	52.1667	16.3333	68.5
245	4	6	1	3	495.667	528.66	308	148.333	20	17.5	37.5
245	4	6	1	4	828.167	595.754	446.833	305.167	55.5	16	71.5
245	4	6	1	5
245	4	6	1	6
245	4	6	1	7
246	7	6	1	1	795.667	363.581	492	272.833	23.8333	4.33333	28.1667
246	7	6	1	2	882	425.546	534.667	299.333	26	15.1667	41.1667
246	7	6	1	3	547.167	262.662	370.667	162.5	10	2	12
246	7	6	1	4	883.333	608.416	483	318.667	54	23.3333	77.3333
246	7	6	1	5	864.5	478.702	535.167	269.5	40.8333	15.3333	56.1667
246	7	6	1	6	813.333	719.611	374	352	66.3333	15.8333	82.1667
246	7	6	1	7	595	477.311	364.167	196.167	24.3333	6.83333	31.1667
247	6	7	1	1
247	6	7	1	2	832.5	379.767	561.667	221.667	40.1667	5.5	45.6667
247	6	7	1	3	864.167	270.638	631.333	205.833	20.6667	3.5	24.1667
247	6	7	1	4	733.5	309.802	541.667	162.833	20.5	6.5	27
247	6	7	1	5	780.167	279.785	602	147.5	23.8333	4.66667	28.5
247	6	7	1	6	521.167	201.438	411	97.6667	9	2.5	11.5
247	6	7	1	7	583.833	224.054	457.333	110.833	12.6667	1.16667	13.8333
248	6	5	1	1	848.5	609.715	489.833	269.667	57.6667	26.3333	84
248	6	5	1	2	785	772.289	404.167	282.833	57.1667	37.8333	95
248	6	5	1	3	834.833	390.213	526.667	262.667	36.1667	6	42.1667
248	6	5	1	4	842	717.947	466.5	269.333	70.5	31.8333	102.333
248	6	5	1	5	933.833	641.735	531.333	302.833	66.5	29.1667	95.6667
248	6	5	1	6
248	6	5	1	7	636.5	739.588	316	237.667	61	18.8333	79.8333
249	6	7	1	1	833.667	221.196	643.167	162.5	20.3333	4.33333	24.6667
249	6	7	1	2	820	362.52	578.5	196	27.6667	14.1667	41.8333
249	6	7	1	3	799.333	402.246	555.5	190.5	34.3333	15.5	49.8333
249	6	7	1	4	867.833	317.687	642	182.833	26.3333	13.6667	40
249	6	7	1	5	948.833	240.756	748.667	165.333	25.8333	5.66667	31.5
249	6	7	1	6	707.667	462.037	457	200.167	31	15.6667	46.6667
249	6	7	1	7
250	7	7	1	1	876.833	727.277	527.833	238.833	62.1667	44.5	106.667
250	7	7	1	2	838.833	678.203	481	266	52.1667	36.1667	88.3333
250	7	7	1	3	775.167	576.37	493.833	205.167	43.3333	28.8333	72.1667
250	7	7	1	4	855.833	813.464	495.333	235	74.5	46.5	121
250	7	7	1	5	657.5	635.802	406.167	177.667	47	24.3333	71.3333
250	7	7	1	6	669.333	400.808	494.667	128	27	17.3333	44.3333
250	7	7	1	7	691.833	435.609	477.167	167.333	32.3333	13.1667	45.5
251	7	7	1	1	754	442.594	515.167	181.167	28	24.3333	52.3333
251	7	7	1	2	836.167	515.333	513.833	255	45	20.8333	65.8333
251	7	7	1	3	814	371.629	592.167	172.667	27.6667	19	46.6667
251	7	7	1	4	820.667	569.787	529.333	207.667	52.3333	28.6667	81
251	7	7	1	5	871.167	331.592	641.833	188.167	23.8333	14.6667	38.5
251	7	7	1	6	942.333	222.689	727.333	190.167	18.1667	4	22.1667
251	7	7	1	7	627.5	147.898	518.167	102.167	5.5	0.833333	6.33333
252	7	7	1	1	817.5	433.418	530.5	240.333	23.1667	18.8333	42
252	7	7	1	2	847.667	436.511	525	271.5	30.6667	15.3333	46
252	7	7	1	3	830	265.865	582.333	216	21.3333	5.83333	27.1667
252	7	7	1	4	838	583.839	457.167	314.833	32.8333	28.5	61.3333
252	7	7	1	5	863.833	452.775	529.667	286	24.5	17.6667	42.1667
252	7	7	1	6	774	396.181	475.667	258.833	23.6667	11.3333	35
252	7	7	1	7	788.833	306.286	518.833	245.167	15.6667	5.66667	21.3333
253	4	3	1	1	730.5	502.861	467.833	206.833	38.8333	14.6667	53.5
253	4	3	1	2
253	4	3	1	3	654.167	563.546	420.833	174	35.3333	21.3333	56.6667
253	4	3	1	4	867.667	549.27	522.667	279	42.3333	20.1667	62.5
253	4	3	1	5	810.5	540.721	498.833	243.667	45	18.5	63.5
253	4	3	1	6
253	4	3	1	7
254	7	7	1	1	692.667	281.287	488.167	181.667	13.6667	5.66667	19.3333
254	7	7	1	2	711.167	462.807	423.333	251	21.1667	11.5	32.6667
254	7	7	1	3	695.667	503.145	427.5	216.167	31	17.1667	48.1667
254	7	7	1	4	751.333	446.01	498.667	207.833	29.1667	13.5	42.6667
254	7	7	1	5	791.333	434.885	489.833	255.333	33.1667	9.66667	42.8333
254	7	7	1	6	857.5	224.387	637.833	199.5	12	4.5	16.5
254	7	7	1	7	761.5	247.317	530.667	212.5	11	3.33333	14.3333
255	7	7	1	1	751.5	193.983	590.333	146	9.5	3.5	13
255	7	7	1	2	695.833	305.021	483.333	186.5	16.5	5.33333	21.8333
255	7	7	1	3	794.167	842.039	426.833	256.333	73.8333	34.8333	108.667
255	7	7	1	4	841	479.605	513.833	267.167	42	13.5	55.5
255	7	7	1	5	487.333	576.934	272.5	175.833	25.8333	10.5	36.3333
255	7	7	1	6	694.667	343.539	453.167	214.833	16.3333	6.83333	23.1667
255	7	7	1	7	697.167	228.512	516.5	164.333	9.5	4.16667	13.6667
256	7	7	1	1	639	370.064	423.167	180.833	22.3333	9.66667	32
256	7	7	1	2	839	561.218	470.167	295	45.5	22.6667	68.1667
256	7	7	1	3	777.5	643.077	435.167	267	40.1667	30.1667	70.3333
256	7	7	1	4	810.833	581.933	479.833	256.833	47.6667	23.5	71.1667
256	7	7	1	5	880	395.76	574.333	247.833	40.8333	11.3333	52.1667
256	7	7	1	6	762.833	575.24	470.5	217.833	68.3333	4.33333	72.6667
256	7	7	1	7	767.667	532.097	506.667	189.5	50.1667	18	68.1667
257	5	7	1	1
257	5	7	1	2	676.667	616.133	367.5	239.5	56.8333	9	65.8333
257	5	7	1	3	813	427.633	546	214.167	40.5	9.33333	49.8333
257	5	7	1	4	749	750.537	402.833	259	53.8333	31.3333	85.1667
257	5	7	1	5	851	621.959	511	252.167	56	28.6667	84.6667
257	5	7	1	6	661.5	524.23	429	175.333	34.3333	19	53.3333
257	5	7	1	7
258	7	6	1	1	690.667	418.991	450.833	202	25.8333	9.66667	35.5
258	7	6	1	2	763.667	339.512	519.667	211.5	25.6667	3.5	29.1667
258	7	6	1	3	759	729.188	419.833	247.167	55.8333	32.5	88.3333
258	7	6	1	4	643.667	440.417	425.5	177.5	28.8333	10.1667	39
258	7	6	1	5	870.833	471.141	552.667	258	37.6667	18.1667	55.8333
258	7	6	1	6	776.333	341.644	551	187.833	25.5	8.5	34
258	7	6	1	7	783	319.709	539.833	211	22.1667	6.33333	28.5
259	7	7	1	1	693	510.401	458.167	179.5	39.1667	14.1667	53.3333
259	7	7	1	2	694.667	624.583	432.5	200.5	41.6667	18.8333	60.5
259	7	7	1	3	827.167	527.311	557.333	208	35.6667	23	58.6667
259	7	7	1	4	721	464.868	485	184.167	35.8333	14	49.8333
259	7	7	1	5	838.167	572.701	541.167	216.5	53.1667	24	77.1667
259	7	7	1	6	865.167	197.031	690	155	16.5	2	18.5
259	7	7	1	7	684	269.807	492	170	14.8333	4.33333	19.1667
260	7	7	1	1	638.333	336.813	423.5	192.833	15.6667	3	18.6667
260	7	7	1	2	757.5	364.339	472.167	260.5	17.3333	2.5	19.8333
260	7	7	1	3	779.833	376.52	497	249.333	25.6667	5.33333	31
260	7	7	1	4	724.167	446.349	416.833	276	23.5	4.5	28
260	7	7	1	5	815.167	362.219	504.5	282.5	20.3333	3.5	23.8333
260	7	7	1	6	771.167	256.003	573	179.167	14	3.33333	17.3333
260	7	7	1	7	535	495.877	319.667	182.667	26.3333	5	31.3333
261	6	5	1	1	754.167	370.996	507.167	211.167	23.1667	10.3333	33.5
261	6	5	1	2	682	539.965	378.333	258.167	34	8.5	42.5
261	6	5	1	3	813.167	551.02	459.667	296.5	38.8333	16.1667	55
261	6	5	1	4	843.833	524.39	526.833	247.333	51.3333	15.8333	67.1667
261	6	5	1	5	751.333	349.666	529	181.333	30.3333	7.5	37.8333
261	6	5	1	6
261	6	5	1	7	559.833	203.268	437.667	109.5	9	2	11
262	7	6	1	1	790.667	367.666	532.833	219.333	25.8333	8.5	34.3333
262	7	6	1	2	791	510.453	483.167	246.833	43.5	14.5	58
262	7	6	1	3	646.167	448.527	426.667	179	28	10.3333	38.3333
262	7	6	1	4	834.5	523.315	520.333	258.667	37.5	15.5	53
262	7	6	1	5	1024.5	295.894	707.333	282	23.5	7	30.5
262	7	6	1	6	793.5	262.431	558.167	211.5	15.5	3.5	19
262	7	6	1	7	673.333	161.902	488.5	175.833	4.5	1.16667	5.66667
263	3	6	1	1
263	3	6	1	2
263	3	6	1	3	895.833	509.118	577.333	249.167	46.1667	20.5	66.6667
263	3	6	1	4	850	462.155	569.667	220.5	37.1667	19.1667	56.3333
263	3	6	1	5
263	3	6	1	6
263	3	6	1	7	751.833	263.749	556.5	172.5	17.5	3.33333	20.8333
264	5	3	1	1	742	343.72	539.667	165.167	22.8333	11.6667	34.5
264	5	3	1	2	723.333	406.7	471	213.167	29.5	6.66667	36.1667
264	5	3	1	3	607.833	489.313	388	172.667	31.3333	12.5	43.8333
264	5	3	1	4	769.167	403.05	519	201	36.3333	8.66667	45
264	5	3	1	5	649.667	424.644	438.333	172.167	26	10.1667	36.1667
264	5	3	1	6
264	5	3	1	7
265	6	7	1	1	595.5	344.368	396.5	172.333	18.6667	4	22.6667
265	6	7	1	2	787	438.283	476.833	266.167	29.1667	10.8333	40
265	6	7	1	3	653.5	420.066	423.333	192.833	26.6667	9.16667	35.8333
265	6	7	1	4	797.167	386.945	546.667	205.167	31	11.1667	42.1667
265	6	7	1	5	738.333	322.449	484.667	226.667	19.6667	3.66667	23.3333
265	6	7	1	6	637.167	477.895	395.833	200	26.8333	12.3333	39.1667
265	6	7	1	7
266	6	7	1	1	800.5	642.55	439.333	290.667	44	24.1667	68.1667
266	6	7	1	2	669.667	563.062	364.833	257.167	35.6667	9.5	45.1667
266	6	7	1	3
266	6	7	1	4	796.167	561.318	486.167	237	51	18.5	69.5
266	6	7	1	5	867.167	492.904	527.5	277.167	46.1667	12.8333	59
266	6	7	1	6	661.667	537.738	393.833	216	36.5	12.3333	48.8333
266	6	7	1	7	552.167	388.814	363.5	162.5	19.1667	5.16667	24.3333
267	4	7	1	1
267	4	7	1	2	794.5	586.323	473	244	51.8333	21.6667	73.5
267	4	7	1	3	739.167	806.899	386.333	248	67.3333	33.6667	101
267	4	7	1	4	819.5	323.401	607.833	174.333	21.8333	12.6667	34.5
267	4	7	1	5	742.333	438.96	464.667	234.833	25.5	13.1667	38.6667
267	4	7	1	6
267	4	7	1	7
268	7	7	1	1	688.167	538.707	457.5	161.5	49.3333	17.6667	67
268	7	7	1	2	777.667	362.645	502.833	242.667	23	5.16667	28.1667
268	7	7	1	3	884.333	328.029	629.667	213	31.3333	6.5	37.8333
268	7	7	1	4	803.167	367.388	528	238.167	31.8333	3.33333	35.1667
268	7	7	1	5	904.333	279.584	650.5	217.833	25.6667	6.5	32.1667
268	7	7	1	6	567.5	272.985	435.667	113	12.8333	4.83333	17.6667
268	7	7	1	7	660.5	160.852	524	126.167	7.5	1.16667	8.66667
269	7	7	1	1	711.333	317.176	505	178	18.1667	7.83333	26
269	7	7	1	2	774.667	700.393	402.667	294.167	43.3333	30.3333	73.6667
269	7	7	1	3	812.5	688.054	496.5	225	50.8333	38.3333	89.1667
269	7	7	1	4	746.167	617.353	474	195.833	44	30.3333	74.3333
269	7	7	1	5	869.667	529.237	560.167	237.333	38	30.5	68.5
269	7	7	1	6	841.833	313.376	584.5	225.167	23.8333	5.33333	29.1667
269	7	7	1	7	706.167	440.075	461.333	203.667	22.3333	16.3333	38.6667
270	5	7	1	1	670.833	482.649	366.833	257.333	33.5	8.83333	42.3333
270	5	7	1	2	811	694.328	360	363.667	63.8333	18.6667	82.5
270	5	7	1	3	825.333	684.251	425.833	315.5	51.1667	27.5	78.6667
270	5	7	1	4	767.167	669.113	389.167	301.667	44	27.5	71.5
270	5	7	1	5
270	5	7	1	6	835	798.196	391	352.167	69.8333	18.5	88.3333
270	5	7	1	7
271	7	5	1	1	753	641.179	407.5	277.833	38.3333	25.6667	64
271	7	5	1	2	736.833	619.307	400.833	266.333	48.1667	17.6667	65.8333
271	7	5	1	3	827.333	759.743	470.333	276.667	38	37.8333	75.8333
271	7	5	1	4	773.333	725.184	367.167	323.667	52.3333	27.1667	79.5
271	7	5	1	5	539.167	708.274	297.333	175.333	44	19.6667	63.6667
271	7	5	1	6	540.833	381.262	298.5	222	14.3333	2.83333	17.1667
271	7	5	1	7	547.167	505.566	300.667	212.5	22.5	8.33333	30.8333
272	7	7	1	1	746.833	248.539	551.167	173.5	16	3.83333	19.8333
272	7	7	1	2	875.167	166.141	700.5	161.167	9.16667	2.83333	12
272	7	7	1	3	858	107.559	723.5	124.333	5.33333	1.16667	6.5
272	7	7	1	4	700.5	155.692	572.167	119.833	6.16667	1.33333	7.5
272	7	7	1	5	778	233.766	550.667	211.667	11	1.83333	12.8333
272	7	7	1	6	853.667	113.678	722	121.833	5.83333	0.333333	6.16667
272	7	7	1	7	711.833	70.7062	624.5	82.6667	2.33333	0.5	2.83333
273	6	6	1	1	825.667	425.922	557.333	211	38	15.3333	53.3333
273	6	6	1	2	881.667	366.641	630.333	201.833	34.1667	13.6667	47.8333
273	6	6	1	3	755.833	296.931	519.333	206	24	1.5	25.5
273	6	6	1	4	846	415.585	572	222.333	31.3333	17.5	48.8333
273	6	6	1	5	916.167	369.703	629.167	233	39.3333	9.66667	49
273	6	6	1	6	795	339.057	529.333	233.333	25.1667	4.16667	29.3333
273	6	6	1	7
274	4	7	1	1
274	4	7	1	2	827.167	574.491	526.833	222.5	50.1667	24.8333	75
274	4	7	1	3
274	4	7	1	4
274	4	7	1	5	982.167	846.963	517.333	323.167	93.1667	44.3333	137.5
274	4	7	1	6	599.333	220.108	453.5	131.333	9	2.83333	11.8333
274	4	7	1	7	611.167	363.423	438.333	140.333	24.3333	6	30.3333
275	6	7	1	1	783.333	603.858	481.167	222.333	47.5	28.5	76
275	6	7	1	2	840.333	643.427	481	275.167	50.5	29	79.5
275	6	7	1	3	878	722.692	501.833	274.5	63	34.5	97.5
275	6	7	1	4	855.833	641.041	472.5	297	49.5	31.5	81
275	6	7	1	5	743.833	609.334	452.333	220.333	44	23.3333	67.3333
275	6	7	1	6	682.833	494.848	408.667	228	27	16.3333	43.3333
275	6	7	1	7
276	6	7	1	1	831.333	595.471	551.667	197	43.5	35.8333	79.3333
276	6	7	1	2	809	598.556	536.5	195.5	38.1667	36.6667	74.8333
276	6	7	1	3	697.333	825.102	425.333	176.667	56.1667	37.1667	93.3333
276	6	7	1	4	795	853.531	452.333	226.333	61.5	52.5	114
276	6	7	1	5	790.167	842.765	448	217.833	81.8333	39.1667	121
276	6	7	1	6	797.667	899.015	445.667	226.833	53.5	69.1667	122.667
276	6	7	1	7
277	6	6	1	1	767	516.898	462.5	245.833	34.1667	19.3333	53.5
277	6	6	1	2
277	6	6	1	3	927.667	645.915	589.833	252.167	39	41.3333	80.3333
277	6	6	1	4	938.5	490.094	589.833	287.833	34.8333	21.1667	56
277	6	6	1	5	981	382.459	685.167	238.833	37.8333	16	53.8333
277	6	6	1	6	778.667	354.012	515	233.167	23.8333	4	27.8333
277	6	6	1	7	869.167	742.97	461.5	306.833	58	36.6667	94.6667
278	6	6	1	1	757.833	557.575	439.167	260.167	39.8333	16.1667	56
278	6	6	1	2	830.833	508.216	475.167	294	44.1667	12.5	56.6667
278	6	6	1	3	806.5	659.96	518.167	225.333	25.6667	34.1667	59.8333
278	6	6	1	4
278	6	6	1	5	961.167	420.445	677.5	228.5	36.8333	16	52.8333
278	6	6	1	6	758.667	281.446	525.5	214	12.8333	4.16667	17
278	6	6	1	7	531.5	334.117	378.833	130	13.3333	7.66667	21
279	6	6	1	1
279	6	6	1	2	981.333	502.858	581.667	340.167	42.6667	14.1667	56.8333
279	6	6	1	3	993.833	325.242	719.667	230	29.6667	9.16667	38.8333
279	6	6	1	4	876.333	444.292	584	239.833	29.6667	18.6667	48.3333
279	6	6	1	5	955.333	342.131	678.333	234.5	26.5	13	39.5
279	6	6	1	6	809	260.587	579.333	207.167	14.6667	4.5	19.1667
279	6	6	1	7	498.167	293.336	349.333	134.667	8.5	4.66667	13.1667
280	7	7	1	1	853.167	545.181	528.667	252.167	39.6667	28.5	68.1667
280	7	7	1	2	835.667	562.258	536.833	221.167	49.1667	24.6667	73.8333
280	7	7	1	3	793.333	867.295	516.667	178.667	38	57.6667	95.6667
280	7	7	1	4	799.5	477.88	567.167	167.833	38.8333	23.8333	62.6667
280	7	7	1	5	838.167	399.453	614.333	175.333	26.8333	19.3333	46.1667
280	7	7	1	6	768.667	423.415	547.833	178.167	24.8333	16.1667	41
280	7	7	1	7	723.5	486.398	491	178.333	31.1667	19.8333	51
281	7	6	1	1	825.333	799.975	454.667	264.667	59.6667	40	99.6667
281	7	6	1	2	862.5	718.045	495.333	268	56.8333	36.6667	93.5
281	7	6	1	3	830.333	618.512	509	248.833	40.8333	26.3333	67.1667
281	7	6	1	4	810.833	895.523	439.5	248.167	65.5	55.3333	120.833
281	7	6	1	5	851.333	481.078	549.667	245.5	33	19.5	52.5
281	7	6	1	6	856.833	413.91	577.833	226	30.8333	18.3333	49.1667
281	7	6	1	7	684	912.243	382.667	201.333	48.6667	48.8333	97.5
282	7	6	1	1	921.167	583.813	625	213.5	41.5	39.1667	80.6667
282	7	6	1	2	910.667	539.24	610.5	218.167	48.5	29.8333	78.3333
282	7	6	1	3	892.667	434.796	676.167	166	20.8333	25.5	46.3333
282	7	6	1	4	906	403.875	639.833	211.667	31.8333	19.1667	51
282	7	6	1	5	966.5	660.294	574.5	292.167	70	26.8333	96.8333
282	7	6	1	6	492.167	245.663	384.5	91	11	4	15
282	7	6	1	7	488.333	465.713	346.833	101.833	30	8.66667	38.6667
283	7	7	1	1	828.333	502.032	514.667	256.167	28.8333	23.6667	52.5
283	7	7	1	2	826.333	489.836	526	237.833	45.8333	13	58.8333
283	7	7	1	3	785.167	798.511	480.167	222.333	41.5	38.5	80
283	7	7	1	4	813.5	461.175	534.667	225.5	36.8333	14.1667	51
283	7	7	1	5	859.167	300.656	565.667	264.5	20.8333	5	25.8333
283	7	7	1	6	802.333	396.426	500.5	267.667	22.3333	8	30.3333
283	7	7	1	7	648	463.441	411.333	196.833	25.8333	11.5	37.3333
284	7	7	1	1	858.167	405.098	562.833	246.5	28.1667	16.1667	44.3333
284	7	7	1	2	824	445.573	529.5	235.333	44.3333	9.83333	54.1667
284	7	7	1	3	910.833	671.082	449.333	369	55.1667	31.8333	87
284	7	7	1	4	895	473.778	569	265.667	39.3333	17.3333	56.6667
284	7	7	1	5	864	503.368	490.667	316.167	41.8333	11	52.8333
284	7	7	1	6	768.667	301.007	545.667	190	21.6667	6.5	28.1667
284	7	7	1	7	849.5	294.101	565.667	257.5	15.6667	7.16667	22.8333
285	5	6	1	1	881	595.637	510.833	290.5	46	28.3333	74.3333
285	5	6	1	2	486.833	620.874	307.833	123.833	30.5	23.1667	53.6667
285	5	6	1	3	698.167	706.525	412.5	200.167	54.8333	28.6667	83.5
285	5	6	1	4	907.167	547.947	540.5	293.833	49	20.5	69.5
285	5	6	1	5	633.5	488.652	424.5	164.5	24.8333	17.1667	42
285	5	6	1	6
285	5	6	1	7
286	7	4	1	1	865.667	386.731	580	245.667	21.8333	13.3333	35.1667
286	7	4	1	2	523.167	370.444	407.167	80.8333	19.5	14.5	34
286	7	4	1	3	806.667	473.963	494.833	256	32.8333	18.8333	51.6667
286	7	4	1	4	764	397.137	495.167	228.667	26	10.3333	36.3333
[truncated: 6,611 more rows]

## Sheet: Day-by-day 10 hour criteria
ID	Valid_days_week1	Valid_days_week2	Week	Day_of_week	Wear_min	CPM	SED	LPA	MPA	VPA	MVPA
1	7	4	1	1	635	1017.89	325	192.667	59.5	53.8333	113.333
1	7	4	1	2	791.333	966.312	414.5	252	56.8333	65.5	122.333
1	7	4	1	3	806.333	866.071	464.667	228.833	43.8333	64.6667	108.5
1	7	4	1	4	705.5	1066.16	342.833	234	78.8333	47.3333	126.167
1	7	4	1	5	960.833	426.587	662.667	236.333	34.5	24.3333	58.8333
1	7	4	1	6	720.167	646.528	381.333	269.833	45.1667	20.5	65.6667
1	7	4	1	7	611.5	555.635	390.333	172.167	28	18	46
2	4	5	1	1	703	384.346	485.5	178.833	27	9.16667	36.1667
2	4	5	1	2
2	4	5	1	3
2	4	5	1	4	782.5	799.721	423.167	252.667	64.8333	39.6667	104.5
2	4	5	1	5	901.5	556.339	544.833	276.333	55	21.3333	76.3333
2	4	5	1	6	696.333	642.224	385.5	242.667	43.5	20.6667	64.1667
2	4	5	1	7
3	7	6	1	1	687	435.266	482	154.333	33.8333	15.3333	49.1667
3	7	6	1	2	798.5	285.093	628	132.833	21.1667	13.5	34.6667
3	7	6	1	3	805.5	408.021	616.667	132.5	29.5	24.3333	53.8333
3	7	6	1	4	857	559.754	564	209.167	48	32	80
3	7	6	1	5	823	399.631	621.167	144.833	30.8333	23.3333	54.1667
3	7	6	1	6	603.167	290.135	407.167	179.167	12.6667	2.16667	14.8333
3	7	6	1	7	605.333	587.924	368.833	180	42.8333	11.5	54.3333
4	7	6	1	1	779.667	379.356	542	190.833	29.1667	13.8333	43
4	7	6	1	2	929.5	491.916	623.667	241	32.5	25.6667	58.1667
4	7	6	1	3	822.333	391.435	597.667	167.5	31.6667	22.3333	54
4	7	6	1	4	845	688.511	510	229.333	63	38.1667	101.167
4	7	6	1	5	885.5	378.717	615.333	219.167	28.1667	18.6667	46.8333
4	7	6	1	6	725	629.412	438	218	33.6667	31.6667	65.3333
4	7	6	1	7	636.333	294.803	466	145.833	13.3333	7.83333	21.1667
5	7	7	1	1	723.167	452.3	528	141	30.6667	20	50.6667
5	7	7	1	2	837.5	595.949	592.833	165.5	37.1667	40	77.1667
5	7	7	1	3	846.667	333.19	658.333	140.667	28.3333	17.6667	46
5	7	7	1	4	645.5	766.552	416.333	137.167	40.3333	50.6667	91
5	7	7	1	5	920.667	420.469	657.833	200	36.8333	23.3333	60.1667
5	7	7	1	6	806.333	493.382	538.667	205.5	29.3333	28.8333	58.1667
5	7	7	1	7	639	132.346	552.5	75.8333	6.66667	1.83333	8.5
6	6	5	1	1	631.333	587.625	352.667	225	42.8333	8.16667	51
6	6	5	1	2	858	321.669	627.333	189.5	32.1667	6.16667	38.3333
6	6	5	1	3	752.5	477.93	469	232.333	44.1667	5.33333	49.5
6	6	5	1	4	811.833	679.062	435.833	293.667	61.1667	18.5	79.6667
6	6	5	1	5	882.833	519.764	528.167	288.167	51.8333	11.8333	63.6667
6	6	5	1	6	605	400.21	444.167	123.5	33	2.66667	35.6667
6	6	5	1	7
7	7	7	1	1	721	460.61	468.167	203.667	24.3333	21.5	45.8333
7	7	7	1	2	805.5	432.983	542.167	208	32.3333	20.1667	52.5
7	7	7	1	3	795	388.767	542.833	204.333	28	15.6667	43.6667
7	7	7	1	4	871.833	459.058	562.333	248.167	39.8333	17.8333	57.6667
7	7	7	1	5	795.5	402.748	552	195.5	28	17.6667	45.6667
7	7	7	1	6	801.167	193.925	628	155.833	12.8333	2.66667	15.5
7	7	7	1	7	882.833	433.783	555.667	281.333	31.1667	12.1667	43.3333
8	6	7	1	1	784.667	341.667	576.5	165.667	28.1667	11.5	39.6667
8	6	7	1	2	954.333	526.39	621.833	253.5	48.8333	24	72.8333
8	6	7	1	3	906.333	355.178	647	207.833	35.3333	12.8333	48.1667
8	6	7	1	4
8	6	7	1	5	916.167	378.016	622.167	244.167	32.6667	13.1667	45.8333
8	6	7	1	6	835.833	598.549	544.667	209.667	41.5	35.8333	77.3333
8	6	7	1	7	727.167	353.82	505.333	177.833	37	4.66667	41.6667
9	4	3	1	1	681	423.959	435	201	29.1667	13.3333	42.5
9	4	3	1	2
9	4	3	1	3	790.833	278.061	619.333	135.5	24.5	9.5	34
9	4	3	1	4	824.167	675.012	512	214.167	49.5	45	94.5
9	4	3	1	5	832.333	331.557	589	200.667	29	9.33333	38.3333
9	4	3	1	6
9	4	3	1	7
10	7	3	1	1	763.667	459.38	525.833	184.5	27.3333	22.3333	49.6667
10	7	3	1	2	854.167	893.895	427	299	62.5	61.3333	123.833
10	7	3	1	3	723.333	389.556	500.667	180.833	27	12.8333	39.8333
10	7	3	1	4	862.833	716.685	513	249.167	52.6667	44.1667	96.8333
10	7	3	1	5	874.333	523.109	538.333	263	45.1667	22.1667	67.3333
10	7	3	1	6	712.833	486.332	473.167	189.167	25.5	21.5	47
10	7	3	1	7	645.5	312.586	451.167	171.167	15.1667	4.83333	20
11	7	6	1	1	783.667	651.806	479	228.667	41.1667	32.6667	73.8333
11	7	6	1	2	678.833	1067.29	363.5	187.167	61.5	63.1667	124.667
11	7	6	1	3	709	418.841	475.5	190.667	22.6667	17.3333	40
11	7	6	1	4	810.667	581.529	550.833	186	32.3333	39.6667	72
11	7	6	1	5	781.667	601.75	506.833	199.833	38.5	33.3333	71.8333
11	7	6	1	6	794.333	300.998	573	192	17.3333	8.5	25.8333
11	7	6	1	7	746.167	520.408	503	174.167	42.3333	24.6667	67
12	5	7	1	1	722.167	430.804	460.667	222	19.1667	17.1667	36.3333
12	5	7	1	2	804	630.697	468.5	259.333	39.3333	33.3333	72.6667
12	5	7	1	3	656.167	579.588	339.167	265.5	32.1667	16.1667	48.3333
12	5	7	1	4	781.167	624.865	470.667	231.833	38.5	36.5	75
12	5	7	1	5	778.833	1183.78	386.833	225.5	88.5	75.1667	163.667
12	5	7	1	6
12	5	7	1	7
13	7	3	1	1	779.833	398.349	580	152.5	27.6667	17.6667	45.3333
13	7	3	1	2	903.333	753.058	543.333	231	82.6667	42.6667	125.333
13	7	3	1	3	695.5	529.145	458.333	178.167	36.1667	19.8333	56
13	7	3	1	4	811	484.252	548.5	203.833	29.1667	26.1667	55.3333
13	7	3	1	5	804.5	532.096	504	242.333	37	18	55
13	7	3	1	6	699.167	460.809	445.5	209.5	26.8333	13.5	40.3333
13	7	3	1	7	699.333	217.357	522.167	166.167	5	4.33333	9.33333
14	7	7	1	1	782.5	628.754	514.5	195.167	33.8333	36.6667	70.5
14	7	7	1	2	799	699.446	499.833	212.667	48.1667	35.1667	83.3333
14	7	7	1	3	695.167	560.513	404.333	239.333	32.1667	16.3333	48.5
14	7	7	1	4	780.5	706.838	489.167	202.333	43.5	42.8333	86.3333
14	7	7	1	5	895.5	726.03	549	260.5	37.8333	45.1667	83
14	7	7	1	6	661.667	541.425	412.667	197	32.3333	17.1667	49.5
14	7	7	1	7	621	655.348	332.833	228.167	37.6667	18.6667	56.3333
15	7	7	1	1	836.167	414.555	552	235.333	30.1667	15.5	45.6667
15	7	7	1	2	821	643.116	435	306.333	49.5	25.3333	74.8333
15	7	7	1	3	837.5	406.047	549.667	246.333	26.6667	11.5	38.1667
15	7	7	1	4	908.5	587.715	572	245.667	57.6667	28	85.6667
15	7	7	1	5	929.333	587.958	565.667	281.333	52.5	26	78.5
15	7	7	1	6	749.333	358.053	459.833	262.333	19.5	4	23.5
15	7	7	1	7	646.667	620.768	379	204	40.8333	20.5	61.3333
16	3	5	1	1
16	3	5	1	2
16	3	5	1	3
16	3	5	1	4	781.5	365.182	562.833	174	30.3333	11.1667	41.5
16	3	5	1	5	841.333	469.786	578.333	210.167	31.5	19	50.5
16	3	5	1	6	790.5	194.268	652.167	124	6.16667	6	12.1667
16	3	5	1	7
17	7	7	1	1	817	399.742	602.333	167.667	23.6667	20.8333	44.5
17	7	7	1	2	686.333	928.324	374.167	204	64.3333	41.5	105.833
17	7	7	1	3	828.333	246.134	653.833	147	22.3333	3.16667	25.5
17	7	7	1	4	766.167	586.008	521.333	161.667	54.5	26.8333	81.3333
17	7	7	1	5	918.5	519.725	586.333	259.833	46.5	22.6667	69.1667
17	7	7	1	6	869.167	357.737	591	241	26	8.16667	34.1667
17	7	7	1	7	667.5	369.999	475.667	148.667	34.5	6.16667	40.6667
18	6	7	1	1	847.167	509.058	570.167	210.833	34.6667	28	62.6667
18	6	7	1	2	842.667	1202.16	425.667	251	77.3333	85.6667	163
18	6	7	1	3	823.667	656.389	497.333	241.667	51.1667	30.6667	81.8333
18	6	7	1	4
18	6	7	1	5	937.833	936.083	540	247.5	78.3333	68	146.333
18	6	7	1	6	869.667	627.87	513.167	280.667	37.5	35.3333	72.8333
18	6	7	1	7	722	865.003	397.667	222.167	52	48.1667	100.167
19	7	5	1	1	761.167	637.888	469	219.5	37.3333	32.8333	70.1667
19	7	5	1	2	708.667	612.758	442.5	199.833	39.5	24.6667	64.1667
19	7	5	1	3	795.333	553.977	478.5	244.833	51.3333	17.1667	68.5
19	7	5	1	4	772.833	638.768	456.167	239.833	44.8333	27.8333	72.6667
19	7	5	1	5	838.333	549.417	539.333	223.5	50.8333	22.5	73.3333
19	7	5	1	6	708.833	579.415	404	245.167	39.1667	18.3333	57.5
19	7	5	1	7	629.667	383.52	417.833	177.167	25.8333	6.16667	32
20	6	7	1	1	786	652.131	462.333	242.667	47	29.8333	76.8333
20	6	7	1	2	804.5	531.345	489.667	252.667	34.8333	22.6667	57.5
20	6	7	1	3	841.667	822.901	443.667	289	72.3333	34.1667	106.5
20	6	7	1	4	753.167	658.964	469.833	198	54.5	28.5	83
20	6	7	1	5	894.667	611.237	482.167	335.5	50	23	73
20	6	7	1	6	762.667	388.394	518.667	203	28.3333	10.5	38.8333
20	6	7	1	7
21	6	6	1	1	835	696.333	559	178.167	45.3333	49.5	94.8333
21	6	6	1	2	796.667	469.293	589.5	151.5	24.1667	28.6667	52.8333
21	6	6	1	3	827.5	580.866	547.667	204.333	38	35.3333	73.3333
21	6	6	1	4	644.333	772.038	405.5	152.167	38	45.8333	83.8333
21	6	6	1	5	975.667	472.539	707.5	192.333	43.8333	29.1667	73
21	6	6	1	6	787.333	174.497	639	132.833	9.33333	3.16667	12.5
21	6	6	1	7
22	7	7	1	1	743.167	580.901	392.167	294	37.3333	15.5	52.8333
22	7	7	1	2	850.167	295.2	552.667	276.333	14.1667	3.33333	17.5
22	7	7	1	3	848.667	469.032	494	303.333	36.6667	9	45.6667
22	7	7	1	4	743	538.996	424.5	260	40.5	14.5	55
22	7	7	1	5	852	370.55	579.833	233.167	28.8333	8.66667	37.5
22	7	7	1	6	714.167	215.297	535.167	165	9.66667	1.66667	11.3333
22	7	7	1	7	677.667	353.715	429.667	221	17.8333	5.66667	23.5
23	7	6	1	1	816	513.841	537.167	217.667	39	18.8333	57.8333
23	7	6	1	2	821.833	408.405	579	189	38.6667	13.1667	51.8333
23	7	6	1	3	811.167	465.754	552	203.833	43.3333	10.3333	53.6667
23	7	6	1	4	776.833	154.791	639.667	127.833	6.83333	1.5	8.33333
23	7	6	1	5	971.333	520.786	687.333	220	31	30.1667	61.1667
23	7	6	1	6	846	262.565	636	187	13.1667	7.66667	20.8333
23	7	6	1	7	743.167	669.629	503.333	166.667	31.3333	39.3333	70.6667
24	7	7	1	1	762.833	501.281	472.167	229.667	40.8333	14.6667	55.5
24	7	7	1	2	740	485.465	439.5	248.167	30.1667	18.8333	49
24	7	7	1	3	749.333	726.512	408.167	245.833	66.1667	26.1667	92.3333
24	7	7	1	4	771.667	649.48	422.833	271.667	53.3333	20.8333	74.1667
24	7	7	1	5	861	672.398	434.667	350.5	56.1667	17.1667	73.3333
24	7	7	1	6	727.333	318.346	501.667	201.833	15.1667	6.33333	21.5
24	7	7	1	7	636.333	386.507	370.333	242.333	15.3333	4.5	19.8333
25	5	6	1	1	706	898.977	415.5	178.333	65.3333	45.1667	110.5
25	5	6	1	2	845.667	680.745	507.833	245.667	63	27.8333	90.8333
25	5	6	1	3	791.5	719.295	463.167	235.833	58.6667	32.1667	90.8333
25	5	6	1	4	782.167	651.136	526.5	164.167	45.1667	41.6667	86.8333
25	5	6	1	5	905.667	653.25	558.333	252.833	67.8333	24.5	92.3333
25	5	6	1	6
25	5	6	1	7
26	7	6	1	1	863.5	288.315	625.333	210.667	16.8333	7.33333	24.1667
26	7	6	1	2	916.167	450.068	615	236.833	39.6667	20.1667	59.8333
26	7	6	1	3	884	320.408	629	225.5	17	9.16667	26.1667
26	7	6	1	4	852.667	267.006	597.833	234	12.6667	3.33333	16
26	7	6	1	5	887.667	435.035	599.5	238.333	27.5	17.6667	45.1667
26	7	6	1	6	739.5	243.448	547.333	168.333	18.3333	2.16667	20.5
26	7	6	1	7	662.5	167.278	505.833	146	7.33333	1.5	8.83333
27	5	5	1	1	780.667	603.418	480.167	238.167	29.6667	28.5	58.1667
27	5	5	1	2	759.833	412.469	514.667	200	31.5	11.8333	43.3333
27	5	5	1	3	716.333	508.742	476.333	185.333	36	15.5	51.5
27	5	5	1	4	724.333	442.981	482.833	201.5	25.1667	11.8333	37
27	5	5	1	5	881	526.812	572.167	241.333	42.3333	21.1667	63.5
27	5	5	1	6
27	5	5	1	7
28	7	7	1	1	780	782.178	402.5	273.5	63.8333	36.3333	100.167
28	7	7	1	2	746	412.777	494.333	206.5	29.3333	10.5	39.8333
28	7	7	1	3	823.5	607.379	466.333	276.333	57.5	20.1667	77.6667
28	7	7	1	4	727	650.371	413.833	231.5	48	29.5	77.5
28	7	7	1	5	1002.83	634.035	560.833	342.667	61.5	33.1667	94.6667
28	7	7	1	6	829.167	282.34	623.667	175.333	23	5.16667	28.1667
28	7	7	1	7	641.667	496.909	434.5	174	22	9.66667	31.6667
29	7	5	1	1	798.5	519.483	505	243.667	27.1667	18.3333	45.5
29	7	5	1	2	790	362.433	543.833	208.5	21.8333	12.6667	34.5
29	7	5	1	3	820.167	823.663	454.5	264.667	59	37.8333	96.8333
29	7	5	1	4	683.333	431.072	458.333	181.833	29.6667	11	40.6667
29	7	5	1	5	873.5	774.577	495.5	282.333	50.6667	42.1667	92.8333
29	7	5	1	6	869.167	491.819	468.5	351.833	33.1667	10.3333	43.5
29	7	5	1	7	721.667	932.43	373.833	257	40.8333	46.3333	87.1667
30	6	7	1	1	806	756.517	463.333	236.167	64.6667	38.6667	103.333
30	6	7	1	2	730.167	750.618	388.167	256.5	56.3333	26.6667	83
30	6	7	1	3
30	6	7	1	4	731.5	655.266	401	244.167	57.5	24.1667	81.6667
30	6	7	1	5	974.5	559.596	618.5	265.667	54	32.1667	86.1667
30	6	7	1	6	814.333	482.256	536.5	211.833	43.6667	20.1667	63.8333
30	6	7	1	7	772	428.602	526.833	190.667	42.5	8.83333	51.3333
31	7	6	1	1	865.833	389.721	565.167	258.333	27	11.6667	38.6667
31	7	6	1	2	914.667	311.891	633.333	249.333	22	6.33333	28.3333
31	7	6	1	3	770.5	461.862	479.167	244.333	29.5	14	43.5
31	7	6	1	4	759.833	484.215	456	251	36.6667	13	49.6667
31	7	6	1	5	930.167	428.491	636.833	230	39.6667	18.8333	58.5
31	7	6	1	6	740.667	201.778	551	178.667	8	1.16667	9.16667
31	7	6	1	7	749.5	368.748	473.5	245.167	22.3333	5.33333	27.6667
32	5	5	1	1	932.333	479.53	626	248.333	32.8333	21.5	54.3333
32	5	5	1	2	864.167	479.845	583.5	219	34.5	23.3333	57.8333
32	5	5	1	3	844	697.739	531.667	211.167	61.1667	36.3333	97.5
32	5	5	1	4
32	5	5	1	5	904.5	519.215	589	251.667	37	24.3333	61.3333
32	5	5	1	6
32	5	5	1	7	660.667	584.625	396.333	214.667	30	16.1667	46.1667
33	7	7	1	1	799.833	596.519	463.667	275.167	37.5	19.1667	56.6667
33	7	7	1	2	705.167	447.82	478	178	32.5	14	46.5
33	7	7	1	3	778.167	634.448	457.833	248	51.8333	18.6667	70.5
33	7	7	1	4	776	568.086	434.5	281.5	45.5	11.6667	57.1667
33	7	7	1	5	837.667	529.197	558.5	215.667	39.6667	20.6667	60.3333
33	7	7	1	6	839.667	290.668	598.667	216.167	17.1667	4.83333	22
33	7	7	1	7	758	360.836	522.667	205	19	7.66667	26.6667
34	6	5	1	1	779.667	493.95	550	179.667	21.6667	25.8333	47.5
34	6	5	1	2	847.333	412.073	609.667	180.167	33.5	20.1667	53.6667
34	6	5	1	3	753.667	490.032	521.833	173.667	33.3333	21.3333	54.6667
34	6	5	1	4	783.333	350.295	569	170	27.3333	12.3333	39.6667
34	6	5	1	5
34	6	5	1	6	613.333	427.614	362	220	21.3333	7.16667	28.5
34	6	5	1	7	611.333	1061.08	346.167	171.5	32.1667	59.1667	91.3333
35	6	5	1	1	879	716.428	452	332.5	62.5	26.3333	88.8333
35	6	5	1	2	929.333	850.901	429.833	371.333	93.6667	30.8333	124.5
35	6	5	1	3
35	6	5	1	4	811.167	428.706	498.167	264.667	37.8333	5.83333	43.6667
35	6	5	1	5	830.833	550.415	476.5	284.5	50.3333	16.5	66.8333
35	6	5	1	6	649.333	451.814	429.333	176.167	34	7.5	41.5
35	6	5	1	7	630.833	537.779	365.833	213.667	36.6667	11.8333	48.5
36	7	7	1	1	874.333	608.603	533.167	252.833	56.3333	27.5	83.8333
36	7	7	1	2	802.833	673.424	493	212.667	61.8333	32.1667	94
36	7	7	1	3	918.667	468.995	584.667	266.167	47	16.5	63.5
36	7	7	1	4	858.333	419.547	603	200	33.3333	19.5	52.8333
36	7	7	1	5	732.333	440.629	523	156.167	34.5	16.6667	51.1667
36	7	7	1	6	703.5	232.131	500.167	190.667	7.66667	2.66667	10.3333
36	7	7	1	7	637	345.038	444.5	162.5	23.8333	4.16667	28
37	4	5	1	1
37	4	5	1	2	847	527.517	542.667	234.167	50	16.5	66.5
37	4	5	1	3	738.833	659.586	413	249.333	50.8333	22.3333	73.1667
37	4	5	1	4	812.333	575.1	504.167	235.333	46	23	69
37	4	5	1	5	848.833	488.889	555.5	229.5	46.5	14.3333	60.8333
37	4	5	1	6
37	4	5	1	7
38	5	4	1	1	776.833	1044.69	329.833	303.5	97.1667	42.8333	140
38	5	4	1	2
38	5	4	1	3	790.833	742.696	412	290	61.5	25.5	87
38	5	4	1	4
38	5	4	1	5	755	959.735	357	269	79.1667	46	125.167
38	5	4	1	6	827	568.156	477.667	278.333	45.3333	22.1667	67.5
38	5	4	1	7	600.5	695.147	279.5	263.333	40	15.1667	55.1667
39	6	7	1	1	858.5	828.346	453.5	277.167	92.5	31.5	124
39	6	7	1	2	1030.67	959.791	479.167	374.833	129	43.3333	172.333
39	6	7	1	3	780	544.219	470.833	248.167	45.8333	12.6667	58.5
39	6	7	1	4
39	6	7	1	5	932.167	547.887	553.667	295.667	55.5	23.3333	78.8333
39	6	7	1	6	756.5	297.886	510.167	224	14.5	4.66667	19.1667
39	6	7	1	7	680.667	492.06	384.833	253.333	31	8.33333	39.3333
40	7	6	1	1	808.167	772.978	373.333	331.5	63.1667	34.1667	97.3333
40	7	6	1	2	969	997.087	390.5	415	114.167	43.3333	157.5
40	7	6	1	3	713.5	397.923	429	241.5	30.8333	7.33333	38.1667
40	7	6	1	4	822.333	641.889	470.333	262.5	55	29.8333	84.8333
40	7	6	1	5	1016.83	575.474	544.833	381	61	25	86
40	7	6	1	6	866.5	375.386	521.5	311.833	24.3333	6	30.3333
40	7	6	1	7	671.667	651.028	344	264.833	36	23	59
41	7	7	1	1	840.833	614.05	476.833	293	48.8333	18.1667	67
41	7	7	1	2	836.833	628.798	465.5	283	73.5	11.5	85
41	7	7	1	3	832.333	366.879	563.333	229.167	28.3333	7.83333	36.1667
41	7	7	1	4	879.5	488.886	544	271	43.8333	16.8333	60.6667
41	7	7	1	5	915.5	466.213	563.833	296	34.8333	16.1667	51
41	7	7	1	6	847.5	385.727	506.167	308.167	26.1667	3.5	29.6667
41	7	7	1	7	760.833	335.286	491.833	245.167	17.5	3.33333	20.8333
42	7	7	1	1	825.167	428.606	595.333	170.167	39.6667	16.6667	56.3333
42	7	7	1	2	851.5	310.303	652.833	154	29.5	13.5	43
42	7	7	1	3	895.333	583.863	545	259.833	62.5	24.5	87
42	7	7	1	4	854.833	483.116	591.833	194.667	38.3333	26.3333	64.6667
42	7	7	1	5	918.333	366.161	656.667	206.833	38.3333	13.8333	52.1667
42	7	7	1	6	663	328.784	508	118.167	26	8.33333	34.3333
42	7	7	1	7	642.5	205.988	500	127.833	9.66667	2.33333	12
43	7	7	1	1	759.833	682.866	447.833	234	40.1667	35.1667	75.3333
43	7	7	1	2	821.333	459.737	546.667	222.667	31.5	18.8333	50.3333
43	7	7	1	3	741.5	412.039	502.167	202.333	21.5	13.6667	35.1667
43	7	7	1	4	719.833	690.178	435	206.5	39	36.3333	75.3333
43	7	7	1	5	889.333	747.217	504.833	281.833	54.8333	43.8333	98.6667
43	7	7	1	6	756.167	485.193	472.667	234.333	33.1667	13.3333	46.5
43	7	7	1	7	705.5	509.093	420.333	234.833	25.8333	20.1667	46
44	7	7	1	1	800.667	546.286	490.167	246.333	35.8333	23.1667	59
44	7	7	1	2	821.167	774.625	469	245.167	69.5	34.5	104
44	7	7	1	3	754.833	194.57	578	160.5	10	3	13
44	7	7	1	4	813.5	514.538	489.333	269.333	37.5	13.8333	51.3333
44	7	7	1	5	909.333	541.134	562.167	264	55	23.6667	78.6667
44	7	7	1	6	791.667	297.121	517.167	252	16.1667	2.66667	18.8333
44	7	7	1	7	682.833	342.466	472.5	178.833	21.3333	7.16667	28.5
45	5	5	1	1
45	5	5	1	2
45	5	5	1	3	672.167	337.712	448	196.5	21.6667	3.33333	25
45	5	5	1	4	673.667	468.934	412.833	218.333	28.6667	10	38.6667
45	5	5	1	5	877.667	443.213	551.833	270.833	37.1667	12.5	49.6667
45	5	5	1	6	747.833	233.287	528	204.667	10.1667	1	11.1667
45	5	5	1	7	702	185.808	538.167	153.833	5.16667	2.33333	7.5
46	5	6	1	1	903.667	469.541	608.5	237.833	27	27	54
46	5	6	1	2
46	5	6	1	3	845.333	252.522	656.5	166.667	13.3333	7.5	20.8333
46	5	6	1	4	683.5	452.812	456.5	185.667	21.3333	16.8333	38.1667
46	5	6	1	5	905.667	533.385	581.667	250.5	44.6667	24.5	69.1667
46	5	6	1	6	722.333	189.785	582.167	125	9.33333	3	12.3333
46	5	6	1	7
47	6	7	1	1	813.667	525.924	545	204.167	36.6667	25.6667	62.3333
47	6	7	1	2	772.833	616.337	503.667	191.5	36	37.8333	73.8333
47	6	7	1	3	817.833	442.43	550.333	214.167	32	18.6667	50.6667
47	6	7	1	4	840.667	179.033	690.5	129.167	13.3333	5	18.3333
47	6	7	1	5	837.167	825.859	472.333	242.5	69	49.6667	118.667
47	6	7	1	6	766.333	640.797	456.833	230.333	53	22	75
47	6	7	1	7
48	7	6	1	1	776	385.865	537	201.5	26.1667	9.5	35.6667
48	7	6	1	2	877.5	533.82	600.333	195.833	54.3333	23.6667	78
48	7	6	1	3	919.167	383.453	650.333	218	38.8333	10.3333	49.1667
48	7	6	1	4	804.5	577.168	499.333	233.5	47.5	22	69.5
48	7	6	1	5	812.667	421.605	514.667	254.833	29.6667	10.6667	40.3333
48	7	6	1	6	687.5	316.807	469.833	192	18.5	4.5	23
48	7	6	1	7	672.667	442.296	437.167	190.167	28.1667	13.5	41.6667
49	5	6	1	1	676.5	616.943	432.5	182.667	29.8333	29.8333	59.6667
49	5	6	1	2
49	5	6	1	3	797.667	383.386	566.5	193.5	17.5	18	35.5
49	5	6	1	4
49	5	6	1	5	892.333	389.111	614.5	236.5	21.8333	16	37.8333
49	5	6	1	6	710.333	339.819	488.167	194.333	16.3333	9.83333	26.1667
49	5	6	1	7	708.333	510.136	502.5	148.833	27.3333	26.3333	53.6667
50	5	6	1	1	798.833	518.842	551.333	181.833	43.3333	20.8333	64.1667
50	5	6	1	2	798.333	628.76	465.5	254	57.5	18.3333	75.8333
50	5	6	1	3	782.833	589.046	502.833	200.5	59.1667	17	76.1667
50	5	6	1	4	740.667	588.944	491.833	178.5	48.1667	19.5	67.6667
50	5	6	1	5	841.667	604.604	529	231.667	56.6667	21.8333	78.5
50	5	6	1	6
50	5	6	1	7
51	5	4	1	1	766.5	547.815	500.333	201.333	41.5	20.8333	62.3333
51	5	4	1	2	800.833	502.033	521.833	222.167	41.1667	13.5	54.6667
51	5	4	1	3	889	336.019	623.833	234.833	26.3333	3	29.3333
51	5	4	1	4	768.833	533.775	493.5	207.667	51.6667	13.6667	65.3333
51	5	4	1	5	872	404.226	630.833	187	43.1667	9.5	52.6667
51	5	4	1	6
51	5	4	1	7
52	6	7	1	1	738	585.06	439	239.5	35.3333	21.5	56.8333
52	6	7	1	2	803.667	331.005	586	182.167	20.1667	12.1667	32.3333
52	6	7	1	3	807.167	278.784	573.333	207.167	17.6667	5.83333	23.5
52	6	7	1	4	673.667	587.424	424.5	187	32.6667	26	58.6667
52	6	7	1	5	961.333	477.42	629	267.833	39	20.5	59.5
52	6	7	1	6
52	6	7	1	7	717.667	607.36	437	215.167	36	27.1667	63.1667
53	6	7	1	1	784.833	431.808	514	229	22	16	38
53	6	7	1	2	811.833	522.335	528.167	226.333	28	26.6667	54.6667
53	6	7	1	3	819.833	286.374	591	201.167	18.3333	6	24.3333
53	6	7	1	4	740.667	583.5	418.5	261.833	39.6667	17.3333	57
53	6	7	1	5	933.5	503.153	571.167	295.833	39.6667	22.5	62.1667
53	6	7	1	6	763.167	288.328	567.833	168.667	16.5	7.83333	24.3333
53	6	7	1	7
54	7	7	1	1	943	395.575	681.667	212.833	25.3333	20.5	45.8333
54	7	7	1	2	820	564.795	520	224.333	39.3333	32	71.3333
54	7	7	1	3	883.167	337.267	617	224.5	26	10.8333	36.8333
54	7	7	1	4	829.5	475.62	565.5	200.667	33.8333	26.1667	60
54	7	7	1	5	985.167	668.999	565.667	316.167	60	40.1667	100.167
54	7	7	1	6	792.667	515.442	504.167	227.333	42.8333	16.3333	59.1667
54	7	7	1	7	742.5	359.372	522.333	179.5	29.3333	7.33333	36.6667
55	7	6	1	1	843.333	534.553	556.5	217	35.1667	29.5	64.6667
55	7	6	1	2	866.667	345.204	610	219.167	25.8333	10.3333	36.1667
55	7	6	1	3	886.833	401.318	612	221.333	34.5	15.8333	50.3333
55	7	6	1	4	885.833	469.04	618.333	202.5	43.5	18.6667	62.1667
55	7	6	1	5	992.833	561.55	599.667	310.167	60.1667	18.8333	79
55	7	6	1	6	769.5	220.061	602.167	147.833	13	4.16667	17.1667
55	7	6	1	7	665.333	235.389	524	121	13.8333	4.5	18.3333
56	5	7	1	1	761.333	180.82	612.667	135.333	8.16667	3	11.1667
56	5	7	1	2
56	5	7	1	3	813.5	560.879	509.667	226	49.8333	25.1667	75
56	5	7	1	4	817.5	771.5	474.667	237.833	58.1667	43.1667	101.333
56	5	7	1	5	963.333	398.535	660.333	245.5	41.1667	12.1667	53.3333
56	5	7	1	6	846.333	418.691	605.833	187.333	25.5	24.6667	50.1667
56	5	7	1	7
57	5	7	1	1	766.167	495.144	493.5	222.167	26.1667	22	48.1667
57	5	7	1	2	898.333	692.689	493.833	300.167	66.1667	34.1667	100.333
57	5	7	1	3	814.167	374.857	576.667	191	28.3333	14.8333	43.1667
57	5	7	1	4	889.833	602.526	563.833	232	65	25.3333	90.3333
57	5	7	1	5	909.333	506.332	580.5	255.167	41.1667	25.5	66.6667
57	5	7	1	6
57	5	7	1	7
58	6	7	1	1	792.667	400.894	542.667	211.333	20.5	15.3333	35.8333
58	6	7	1	2	831.833	440.217	557.333	221.833	31	19.1667	50.1667
58	6	7	1	3	768.667	360.497	513.5	221.5	22.5	7.5	30
58	6	7	1	4
58	6	7	1	5	864.333	570.588	544.333	242.5	46.5	27.1667	73.6667
58	6	7	1	6	807.667	246.614	578.167	207.5	17.5	2	19.5
58	6	7	1	7	717.5	425.115	479.833	191.667	24.6667	17.6667	42.3333
59	5	7	1	1	874.667	644.473	546.5	235.667	47.8333	41.3333	89.1667
59	5	7	1	2	795.333	993.355	431.833	228.5	66	64.8333	130.833
59	5	7	1	3	874.833	674.875	522	245.833	72.1667	32.1667	104.333
59	5	7	1	4
59	5	7	1	5	1058.83	951.448	582.5	296.667	99.3333	76.3333	175.667
59	5	7	1	6	774.833	523.76	547.5	157.5	36.6667	31.6667	68.3333
59	5	7	1	7
60	5	5	1	1	762.833	791.299	490.833	183.333	31.3333	55.1667	86.5
60	5	5	1	2	780.167	830.182	457.333	218	46.3333	52.6667	99
60	5	5	1	3	752.667	754.847	416	246.167	45.1667	42.1667	87.3333
60	5	5	1	4	728.167	865.717	382.5	256.333	44	43	87
60	5	5	1	5	932.833	706.297	497.167	345.667	50.6667	36.5	87.1667
60	5	5	1	6
60	5	5	1	7
61	7	7	1	1	758	540.509	471.333	223.833	36.5	21.6667	58.1667
61	7	7	1	2	833.5	455.341	523.167	255	31	19.3333	50.3333
61	7	7	1	3	831.667	351.73	587.333	203	27.6667	10.6667	38.3333
61	7	7	1	4	744.667	153.862	614.667	118.667	8.33333	1.33333	9.66667
61	7	7	1	5	831.667	386.087	541.833	247.833	31.1667	7.83333	39
61	7	7	1	6	827.833	417.568	555.5	224	34.8333	9.33333	44.1667
61	7	7	1	7	692.5	497.014	452.167	188.333	23.6667	24.3333	48
62	7	7	1	1	803.667	437.168	472.333	296.167	20.8333	10.6667	31.5
62	7	7	1	2	899.833	417.333	554.167	299.5	26.6667	15.5	42.1667
62	7	7	1	3	865.333	453.914	542.5	270	37.5	11.5	49
62	7	7	1	4	917.667	334.35	590	298	21.6667	4.5	26.1667
62	7	7	1	5	950	384.5	578	335.167	24.5	9.33333	33.8333
62	7	7	1	6	807	285.172	574.333	211.5	10.3333	7.66667	18
62	7	7	1	7	708.833	372.353	465	206.5	18.3333	15.3333	33.6667
63	7	7	1	1	832.833	534.498	492.833	275.667	43.5	17.3333	60.8333
63	7	7	1	2	858.667	203.387	646.667	199	8.5	1.66667	10.1667
63	7	7	1	3	814	561.263	465	292	40.5	12.3333	52.8333
63	7	7	1	4	806.333	652.777	461.5	266	51.3333	25.6667	77
63	7	7	1	5	958.667	369.573	663	255.333	20.3333	14	34.3333
63	7	7	1	6	824.833	341.394	576.5	220.5	15	9.5	24.5
63	7	7	1	7	727	414.93	466.333	217.333	21.5	17.3333	38.8333
64	3	7	1	1
64	3	7	1	2	615.5	108.422	521.5	88.8333	3.16667	0.5	3.66667
64	3	7	1	3	800	454.835	497.167	250.333	41.8333	8	49.8333
64	3	7	1	4
64	3	7	1	5	934.333	569.086	559.167	285.833	57.5	26	83.5
64	3	7	1	6
64	3	7	1	7
65	7	7	1	1	893.333	612.299	528.333	284.5	45.1667	31.1667	76.3333
65	7	7	1	2	850	512.979	535.5	247.333	37.8333	24.5	62.3333
65	7	7	1	3	857.5	527.373	500.5	293.833	38.1667	19.8333	58
65	7	7	1	4	834.333	642.873	467.5	288.5	45.8333	28.1667	74
65	7	7	1	5	921.833	427.064	557	320.667	30.3333	9.66667	40
65	7	7	1	6	881	440.447	538.167	295	38.6667	5.83333	44.5
65	7	7	1	7	769	603.633	453.167	246.5	33.5	31	64.5
66	5	7	1	1	676.5	762.618	382.833	209.333	47.3333	34.8333	82.1667
66	5	7	1	2	845	826.949	499.167	230.167	55.3333	56.8333	112.167
66	5	7	1	3	795.167	867.157	459.333	213.333	63.1667	56.6667	119.833
66	5	7	1	4
66	5	7	1	5	955.833	833.773	462.833	376	82	30.8333	112.833
66	5	7	1	6	624	429.785	440.667	141.5	29.5	11.3333	40.8333
66	5	7	1	7
67	7	7	1	1	862.5	552.831	543.5	251	36.6667	28.5	65.1667
67	7	7	1	2	872.667	542.043	582.333	223.667	31.5	31	62.5
67	7	7	1	3	837.333	365.883	597.833	201.667	24.1667	11.1667	35.3333
67	7	7	1	4	702.833	652.294	428.167	201.667	39.8333	30.5	70.3333
67	7	7	1	5	816.833	961.535	396.833	288.333	74.5	54.6667	129.167
67	7	7	1	6	756.833	267.423	559.167	172	19.5	3.33333	22.8333
67	7	7	1	7	673.5	514.471	455	167.167	20.6667	28	48.6667
68	4	6	1	1	758	459.22	501	194.667	42	16.5	58.5
68	4	6	1	2	787.167	417.392	528.5	210.167	30.5	15	45.5
68	4	6	1	3
68	4	6	1	4
68	4	6	1	5	855.5	431.517	544	260	34.5	12.1667	46.6667
68	4	6	1	6
68	4	6	1	7	649.167	207.568	495.333	135.667	12	4.16667	16.1667
69	5	4	1	1	740.167	532.949	517.667	163.5	28.6667	28.1667	56.8333
69	5	4	1	2	798.833	714.056	477.667	234.833	43.6667	39.3333	83
69	5	4	1	3	820.667	596.734	482	264.333	45.5	24.3333	69.8333
69	5	4	1	4
69	5	4	1	5	820.833	432.058	530.167	239	35.1667	12.5	47.6667
69	5	4	1	6	645.5	584.005	395	199.167	31.1667	18.5	49.6667
69	5	4	1	7
70	4	6	1	1
70	4	6	1	2
70	4	6	1	3	786.833	631.547	430	283.667	44.8333	24.6667	69.5
70	4	6	1	4	851.333	650.188	496.833	268.833	44.1667	37.8333	82
70	4	6	1	5	834.167	436.081	510.833	273.5	30.3333	13.8333	44.1667
70	4	6	1	6	608	442.944	380.5	197.667	16.6667	10.3333	27
70	4	6	1	7
71	5	5	1	1	936	447.185	651.333	212.5	41.1667	25.6667	66.8333
71	5	5	1	2	869	307.048	661.167	169.5	19.1667	15.8333	35
71	5	5	1	3
71	5	5	1	4	769.5	481.268	503.833	209.667	30.8333	21.8333	52.6667
71	5	5	1	5	614.833	329.828	443.333	141.667	19.1667	9.16667	28.3333
71	5	5	1	6
71	5	5	1	7	735	240.69	481.833	239.5	9.5	1	10.5
72	7	6	1	1	745.333	586.951	457.833	211.167	55.1667	17.8333	73
72	7	6	1	2	790.167	521.247	481	251.667	37.6667	17.3333	55
72	7	6	1	3	864.833	549.205	515.333	282	42.1667	21.8333	64
72	7	6	1	4	783.5	489.283	516.833	202.333	44.6667	17	61.6667
72	7	6	1	5	805.167	397.689	541	216.5	34.5	9.16667	43.6667
72	7	6	1	6	731.333	266.386	507.167	206.667	13	2	15
72	7	6	1	7	606.833	392.515	389.5	185.5	24.8333	3.66667	28.5
73	4	6	1	1	784.5	764.022	472.167	200.667	68.5	40.3333	108.833
73	4	6	1	2
73	4	6	1	3	812.833	450.053	550.833	205.5	44	10.8333	54.8333
73	4	6	1	4
73	4	6	1	5	939.667	343.238	691.5	196.667	37.5	11.3333	48.8333
73	4	6	1	6	796.667	220.829	592.167	191.5	7.33333	2.66667	10
73	4	6	1	7
74	5	6	1	1
74	5	6	1	2	946.5	354.617	690.5	207	26	18.3333	44.3333
74	5	6	1	3	889.833	433.488	628.667	202.667	31.3333	21.5	52.8333
74	5	6	1	4	938.333	404.62	639.333	239.167	36.6667	19.8333	56.5
74	5	6	1	5	1011.67	368.408	667.5	297.5	34.8333	8.66667	43.5
74	5	6	1	6
74	5	6	1	7	735.667	183.523	581.833	137.333	11.3333	2.16667	13.5
75	6	6	1	1	729.833	441.325	448.833	234.833	33.5	9.66667	43.1667
75	6	6	1	2	738.167	861.213	350.333	276.833	63	44.1667	107.167
75	6	6	1	3	733	568.648	465	203.333	37.5	24.3333	61.8333
75	6	6	1	4	782	420.812	471.833	270	29.1667	8	37.1667
75	6	6	1	5	795.333	545.678	483.5	243.667	43.6667	19.5	63.1667
75	6	6	1	6	617	435.094	383.833	199.333	22.3333	8.66667	31
75	6	6	1	7
76	7	7	1	1	860.5	417.001	598.833	210	39.3333	9.83333	49.1667
76	7	7	1	2	716.667	1010.89	385.333	201.5	63	64	127
76	7	7	1	3	841	571.78	524.5	246.167	40	25	65
76	7	7	1	4	856.333	643.176	516.5	267.833	38.6667	30.1667	68.8333
76	7	7	1	5	875.5	486.985	541.667	275.667	43.5	11.6667	55.1667
76	7	7	1	6	933	614.69	576.333	271.167	39.1667	42.5	81.6667
76	7	7	1	7	694.5	280.675	500.833	167.5	22.3333	2.16667	24.5
77	3	6	1	1
77	3	6	1	2
77	3	6	1	3	810.167	463.002	558.833	192.5	32.5	23.6667	56.1667
77	3	6	1	4	808.833	445.621	556.333	187.833	38.5	21.3333	59.8333
77	3	6	1	5
77	3	6	1	6	974.667	362.439	705.833	215.333	38.1667	13	51.1667
77	3	6	1	7
78	5	6	1	1
78	5	6	1	2	612.5	446.108	422.833	143.167	40	4.66667	44.6667
78	5	6	1	3	701.167	386.919	506	159	24.5	9.66667	34.1667
78	5	6	1	4	742	232.484	592.333	127.667	16.3333	3.83333	20.1667
78	5	6	1	5	748.667	572.769	474	205.667	54.1667	12.8333	67
78	5	6	1	6
78	5	6	1	7	631.167	234.551	474.333	141.667	9.5	3	12.5
79	6	6	1	1	822.5	613.852	503.167	243	46.1667	26.6667	72.8333
79	6	6	1	2	773.333	691.258	419.333	264.833	61.3333	25.1667	86.5
79	6	6	1	3	824.833	330.493	570	217	24.3333	9.66667	34
79	6	6	1	4	827.833	611.293	467.5	295.667	31.1667	29.5	60.6667
79	6	6	1	5	864.167	448.203	523.167	290.167	34	11.6667	45.6667
79	6	6	1	6	704.5	600.373	435.833	205.667	29.8333	29	58.8333
79	6	6	1	7
80	6	6	1	1	773.5	356.111	506.667	230	26.6667	6.33333	33
80	6	6	1	2
80	6	6	1	3	784.333	518.618	460.333	262.167	41.1667	16.5	57.6667
80	6	6	1	4	615.167	581.423	343.333	227.833	25	15.5	40.5
80	6	6	1	5	943.333	525.964	553	321.167	36.8333	26.5	63.3333
80	6	6	1	6	832.833	488.896	501.667	273.167	37.6667	16.1667	53.8333
80	6	6	1	7	802.667	281.337	571.167	203.667	19.1667	5	24.1667
81	6	4	1	1	832.833	673.151	461.667	272.333	76.1667	19.8333	96
81	6	4	1	2	774	267.548	541.833	213.167	13.5	3	16.5
81	6	4	1	3	716.667	513.486	465.333	203.5	24.3333	20	44.3333
81	6	4	1	4	889.5	467.528	532.5	297.333	48.1667	5.66667	53.8333
81	6	4	1	5	910	503.158	536.167	302.5	53	13.5	66.5
81	6	4	1	6
81	6	4	1	7	696.167	410.994	433.667	227	25.5	7.5	33
82	6	7	1	1	735.5	582.42	477.667	188.667	41.3333	24.8333	66.1667
82	6	7	1	2	721.167	646.19	484.667	156.833	27.5	49	76.5
82	6	7	1	3	730.833	872.234	446.833	196.667	32.8333	50.6667	83.5
82	6	7	1	4	752.833	506.546	498.5	194.667	33.6667	21.6667	55.3333
82	6	7	1	5	651.167	495.105	445.833	149.5	34.1667	19.1667	53.3333
82	6	7	1	6	692	324.584	465.333	202.5	17.5	4	21.5
82	6	7	1	7
83	7	5	1	1	813.667	412.551	570.167	188.833	41.5	10	51.5
83	7	5	1	2	651.667	682.665	385.667	182.333	65.3333	15.1667	80.5
83	7	5	1	3	834.333	433.792	517.667	274.167	30.8333	7.83333	38.6667
83	7	5	1	4	824.667	361.162	558.5	226.667	25.3333	9.83333	35.1667
83	7	5	1	5	814.5	343.833	529.333	255.667	20.3333	5	25.3333
83	7	5	1	6	812.167	535.54	504.5	240.5	39.5	23.1667	62.6667
83	7	5	1	7	728.5	311.08	514.667	186.833	21.3333	3	24.3333
84	7	6	1	1	854.333	876.709	430.833	318	51.6667	50	101.667
84	7	6	1	2	907.667	786.36	481.333	318	51.8333	51.3333	103.167
84	7	6	1	3	810	532.847	448.5	306.167	32.5	19	51.5
84	7	6	1	4	883.667	959.298	440	315.333	58.5	65	123.5
84	7	6	1	5	916.333	611.923	522	323.667	38.8333	28.5	67.3333
84	7	6	1	6	796.167	835.946	378.167	320	49.1667	42.3333	91.5
84	7	6	1	7	627.5	1798.7	283.333	220.167	37.6667	83.3333	121
85	5	5	1	1	709.667	947.284	403.5	192.5	51.6667	59.3333	111
85	5	5	1	2
85	5	5	1	3	854.333	907.511	526	181	67	77.5	144.5
85	5	5	1	4	783.5	809.899	442.5	226.333	66	45.6667	111.667
85	5	5	1	5	899	588.715	632.667	174.333	49.6667	40	89.6667
85	5	5	1	6	599.667	356.246	413.167	158.833	20.3333	5.33333	25.6667
85	5	5	1	7
86	7	7	1	1	809.167	244.903	608.167	173	21.3333	2.83333	24.1667
86	7	7	1	2	684.5	503.056	463.5	159.167	47.6667	10.6667	58.3333
86	7	7	1	3	868.833	321.704	597.5	235	27.1667	5.33333	32.5
86	7	7	1	4	626.833	180.847	475.333	142.5	5.5	0.833333	6.33333
86	7	7	1	5	803.667	140.176	650.167	143.333	6.83333	1.83333	8.66667
86	7	7	1	6	738	267.78	507	210.5	13.8333	2.5	16.3333
86	7	7	1	7	710.5	205.63	522.833	174	8.33333	2.16667	10.5
87	7	7	1	1	722	712.012	415.333	220.667	56	27.3333	83.3333
87	7	7	1	2	677.167	746.674	399.667	183.833	68.3333	22.8333	91.1667
87	7	7	1	3	853.333	410.051	620.333	172.167	45.8333	12.3333	58.1667
87	7	7	1	4	642	353.53	431.833	185.167	18.1667	5	23.1667
87	7	7	1	5	923	399.823	638.667	231.5	36.6667	13.3333	50
87	7	7	1	6	769.167	184.501	634.5	117.5	12	3.5	15.5
87	7	7	1	7	746	276.751	558.167	164.333	14.8333	6.16667	21
88	7	6	1	1	868	655.19	493.333	274.833	73.6667	22.6667	96.3333
88	7	6	1	2	681.833	884.487	337	227	81	34.6667	115.667
88	7	6	1	3	900.333	673.043	506.333	291.667	67.5	30.6667	98.1667
88	7	6	1	4	863.167	536.178	546.833	234.833	58.1667	19.3333	77.5
88	7	6	1	5	949	392.627	634.5	253.5	47	8.83333	55.8333
88	7	6	1	6	759.5	450.708	464	249.333	37.5	4.33333	41.8333
88	7	6	1	7	807.667	261.864	597.833	182	21.5	3.16667	24.6667
89	6	6	1	1	758.167	784.511	407.5	253.667	51.1667	41.5	92.6667
89	6	6	1	2	790.333	562.74	519.833	188	52.5	25.8333	78.3333
89	6	6	1	3
89	6	6	1	4	873.167	381.984	563.667	267.667	26	12	38
89	6	6	1	5	955.667	418.829	660	235	42.5	14.8333	57.3333
89	6	6	1	6	768.833	292.624	576.167	166.5	17.6667	6.33333	24
89	6	6	1	7	778.5	281.159	593.667	158	15.3333	8.83333	24.1667
90	7	6	1	1	800	765.176	502	190	53.6667	51.5	105.167
90	7	6	1	2	919.5	694.004	631.167	167.667	62.3333	56.5	118.833
90	7	6	1	3	785.667	831.316	497.333	169.667	51.6667	63.8333	115.5
90	7	6	1	4	733.667	511.006	506.833	167.667	29.1667	27.8333	57
90	7	6	1	5	903.667	522.448	664.833	157.667	38.1667	40.3333	78.5
90	7	6	1	6	632.333	224.535	511	100.5	14.3333	4.33333	18.6667
90	7	6	1	7	664.5	147.905	552.167	98.8333	6.83333	3.5	10.3333
91	7	7	1	1	914.667	324.764	606.5	276.167	24.3333	4.33333	28.6667
91	7	7	1	2	880	410.712	587.667	239	38.5	12.3333	50.8333
91	7	7	1	3	890.667	548.706	556.833	262.5	34	32.8333	66.8333
91	7	7	1	4	938.667	387.582	620.667	275.5	25.6667	13	38.6667
91	7	7	1	5	756.5	277.459	530.833	203.833	15.5	4.16667	19.6667
91	7	7	1	6	643.167	333.579	410.667	208.5	16.1667	5	21.1667
91	7	7	1	7	674	483.165	369.833	262	33.6667	6	39.6667
92	6	6	1	1
92	6	6	1	2	664.5	442.674	432.667	187.333	32.1667	9.33333	41.5
92	6	6	1	3	871.333	383.462	612.333	207.5	35.5	12.1667	47.6667
92	6	6	1	4	783.833	347.902	535.167	216.5	21.3333	9	30.3333
92	6	6	1	5	799	240.651	622	153.667	16.8333	4.83333	21.6667
92	6	6	1	6	750.833	237.625	606.5	119.5	14.1667	8.83333	23
92	6	6	1	7	650.167	153.558	534.167	104.667	7.33333	2.33333	9.66667
93	4	3	1	1
93	4	3	1	2	738.167	329.892	524.667	182.667	21.8333	6.5	28.3333
93	4	3	1	3	726.833	474.418	503.5	168	32.8333	20	52.8333
93	4	3	1	4
93	4	3	1	5	665.167	379.914	508.167	114.833	22.5	16.8333	39.3333
93	4	3	1	6	789.333	378.954	584.833	159.167	27	15.1667	42.1667
93	4	3	1	7
94	7	5	1	1	710.167	492.655	460.5	193.167	36.6667	16.3333	53
94	7	5	1	2	798.667	654.244	458.5	264.167	39.3333	33.3333	72.6667
94	7	5	1	3	818.167	998.694	448.833	248	56.5	63.1667	119.667
94	7	5	1	4	865.333	670.968	535.5	247.167	43.5	35.6667	79.1667
94	7	5	1	5	682.167	284.527	508.667	147.333	17.8333	6	23.8333
94	7	5	1	6	728.833	626.279	489	167.833	31.5	38.3333	69.8333
94	7	5	1	7	657.667	487.975	486	125.833	18.1667	25.6667	43.8333
95	6	7	1	1	815.167	418.685	511.5	251.167	37.1667	10.5	47.6667
95	6	7	1	2	744.333	322.713	506.833	203.667	24.8333	6.66667	31.5
95	6	7	1	3	806.667	544.121	523	213.333	41.3333	26	67.3333
95	6	7	1	4	715.167	580.283	435.833	219.167	38	18.6667	56.6667
95	6	7	1	5	701	358.873	472.667	195.5	22.8333	7.5	30.3333
95	6	7	1	6
95	6	7	1	7	688	460.071	429.333	211.667	23	19.6667	42.6667
96	5	7	1	1	752.167	875.581	403.833	234.5	60.8333	49.8333	110.667
96	5	7	1	2	680.167	1127.99	304.5	241.833	67.1667	63.6667	130.833
96	5	7	1	3	744.333	738.509	440.667	209.667	47.3333	42	89.3333
96	5	7	1	4	683.167	751.571	349.667	248.5	58.6667	24	82.6667
96	5	7	1	5	786.833	630.826	463.167	241	53.8333	25.6667	79.5
96	5	7	1	6
96	5	7	1	7
97	6	4	1	1	786	537.123	504.667	207.667	49.1667	20.1667	69.3333
97	6	4	1	2	646.333	606.978	428.667	147.667	47.8333	20.3333	68.1667
97	6	4	1	3	828.667	752.771	495.333	221	65.5	43.5	109
97	6	4	1	4	748	525.338	489.167	198.833	38.6667	18.5	57.1667
97	6	4	1	5	862	593.472	512.167	264.5	60.3333	21.3333	81.6667
97	6	4	1	6	602	519.083	417.5	127.5	37.8333	16.6667	54.5
97	6	4	1	7
98	7	7	1	1	859.333	387.794	581.833	233.333	27	14.1667	41.1667
98	7	7	1	2	882.833	510.424	563.5	250	42.1667	22.5	64.6667
98	7	7	1	3	880.5	547.232	539.833	276.333	28	31.3333	59.3333
98	7	7	1	4	835.5	860.529	455.167	293.333	38.5	46	84.5
98	7	7	1	5	870.167	372.262	582.167	246.167	26.1667	11.5	37.6667
98	7	7	1	6	889.333	295.24	625.167	234.5	22.8333	3.83333	26.6667
98	7	7	1	7	662.667	662.718	396.167	200.167	30.6667	32.5	63.1667
99	6	6	1	1	826.333	676.664	535.833	212.833	41.6667	32.8333	74.5
99	6	6	1	2	814.167	869.295	498.5	205.667	45	63.8333	108.833
99	6	6	1	3	822.167	406.238	566.833	212.833	17.5	21.8333	39.3333
99	6	6	1	4	883	831.78	512.833	262.5	52.3333	51.3333	103.667
99	6	6	1	5	897.167	392.007	652.833	194.333	34.6667	13.3333	48
99	6	6	1	6
99	6	6	1	7	742.833	450.656	556.333	128	29.3333	26.3333	55.6667
100	7	7	1	1	737.667	323.195	536.333	161.833	33.6667	2.66667	36.3333
100	7	7	1	2	783.667	526.829	530.5	180.667	47.3333	21.8333	69.1667
100	7	7	1	3	804.333	437.387	559.167	192.167	35.3333	15.8333	51.1667
100	7	7	1	4	773.167	537.459	471.5	235.667	43.5	17.8333	61.3333
100	7	7	1	5	769.167	294.415	564.667	175.167	23.8333	3.83333	27.6667
100	7	7	1	6	799.167	542.941	528.667	196.667	43.6667	27.5	71.1667
100	7	7	1	7	746.833	277.24	533.667	194.167	15.5	1.83333	17.3333
101	7	7	1	1	837.333	364.201	558.5	233.667	31.6667	10.8333	42.5
101	7	7	1	2	843.333	425.479	544.167	242.333	36	17.6667	53.6667
101	7	7	1	3	860.333	606.645	527.333	238.333	59.3333	31	90.3333
101	7	7	1	4	894	434.359	521.5	323.333	36.3333	9.16667	45.5
101	7	7	1	5	789.667	627.738	397.5	310.833	61	14.3333	75.3333
101	7	7	1	6	751.5	387.319	502.333	220	21.8333	5.5	27.3333
101	7	7	1	7	753.667	209.781	533.833	208.667	5.83333	2	7.83333
102	7	7	1	1	805.5	566.541	462.167	277.333	45.1667	16.3333	61.5
102	7	7	1	2	748.5	646.183	397.833	281.333	47.8333	19.5	67.3333
102	7	7	1	3	893.333	862.639	477.167	305.5	55.3333	50.8333	106.167
102	7	7	1	4	814.167	714.613	422.5	313.333	44.6667	30.6667	75.3333
102	7	7	1	5	749	463.481	466.5	238.167	31.6667	9.66667	41.3333
102	7	7	1	6	834.833	443.828	479.833	310.333	32.6667	7.66667	40.3333
102	7	7	1	7	816.333	498.467	444.333	321	35.3333	10.1667	45.5
103	4	3	1	1	731.5	198.755	567.833	146.667	11.3333	2.5	13.8333
103	4	3	1	2
103	4	3	1	3	861.5	431.333	523	290.167	37.1667	7.33333	44.5
103	4	3	1	4	792.333	313.896	536.833	230.167	17.1667	4.5	21.6667
103	4	3	1	5	873.333	420.473	534	301.833	28.3333	6.5	34.8333
103	4	3	1	6
103	4	3	1	7
104	6	6	1	1	839.333	383.638	551.167	252.333	23.8333	10	33.8333
104	6	6	1	2	842	559.529	530.667	238.667	45.5	23.5	69
104	6	6	1	3	832.5	509.891	528.833	235.5	49	15.6667	64.6667
104	6	6	1	4
104	6	6	1	5	796.5	616.739	466.5	259.5	48	19.5	67.5
104	6	6	1	6	744	376.347	513.333	192.833	19.8333	14	33.8333
104	6	6	1	7	600.167	264.535	405	185.5	7.66667	0.5	8.16667
105	7	4	1	1	775.167	577.392	450	260.167	42.8333	20	62.8333
105	7	4	1	2	840.333	967.415	383.333	321	87.6667	45	132.667
105	7	4	1	3	828.5	771.514	474.5	243.5	65.8333	40.6667	106.5
105	7	4	1	4	830.333	657.45	541.667	203.667	51.3333	30.6667	82
105	7	4	1	5	937.333	540.786	607.333	249.333	54.5	23.5	78
105	7	4	1	6	755.667	713.51	382.333	289.833	56.1667	23.6667	79.8333
105	7	4	1	7	634.5	715.825	347.333	214.167	52.1667	18.6667	70.8333
106	5	4	1	1	798.333	404.748	551.833	194	36	12.3333	48.3333
106	5	4	1	2	834.333	512.132	546.5	218.833	42.8333	23.1667	66
106	5	4	1	3
106	5	4	1	4	727.167	387.757	492.5	196.333	28.3333	7.66667	36
106	5	4	1	5	878.333	565.313	506.333	299.5	46.5	22	68.5
106	5	4	1	6
106	5	4	1	7	755.333	178.321	564.833	175.833	8	1.5	9.5
107	6	4	1	1	780.333	459.145	519.667	210.167	30	17.8333	47.8333
107	6	4	1	2	833.833	710.202	476.167	262.167	49.5	42.6667	92.1667
107	6	4	1	3	793.833	626.873	487.5	223.333	48.5	30.6667	79.1667
107	6	4	1	4	840.667	477.488	560.167	213.167	42.8333	20.1667	63
107	6	4	1	5	801.667	693.404	491.167	222.167	53.8333	32.3333	86.1667
107	6	4	1	6	836	339.171	634.167	156	20.6667	21.8333	42.5
107	6	4	1	7
108	6	4	1	1	847.167	583.767	498.167	275.5	45.8333	23.8333	69.6667
108	6	4	1	2	839.667	714.161	486	260.667	53.5	36.8333	90.3333
108	6	4	1	3	645.833	699.406	346	228.5	47.1667	20.5	67.6667
108	6	4	1	4	852.5	608.396	505.167	260.667	53.6667	29	82.6667
108	6	4	1	5	797.167	385.07	542.167	215	28.5	9	37.5
108	6	4	1	6	794	344.463	526	238	22.8333	4.5	27.3333
108	6	4	1	7
109	5	6	1	1	799.167	540.343	475.333	267.833	31.1667	21	52.1667
109	5	6	1	2	611.667	370.749	407.667	173.667	24	3.33333	27.3333
109	5	6	1	3	760.333	319.886	557.833	167.167	24.3333	9.16667	33.5
109	5	6	1	4
109	5	6	1	5	810.167	545.23	486.833	256.667	40.3333	21.5	61.8333
109	5	6	1	6	759.333	166.665	608.5	138.167	9.16667	2	11.1667
109	5	6	1	7
110	7	6	1	1	705.667	335.184	469.833	209.833	16.8333	6.66667	23.5
110	7	6	1	2	726.667	421.635	462.833	222	33	6.16667	39.1667
110	7	6	1	3	756.833	360.46	480.667	241	22.6667	8.66667	31.3333
110	7	6	1	4	716.167	449.798	449.667	223.833	30.6667	9.16667	39.8333
110	7	6	1	5	889.167	257.854	643.5	222	17.3333	3.66667	21
110	7	6	1	6	879.167	262.179	623.5	235.167	17.1667	0.5	17.6667
110	7	6	1	7	630.833	299.502	431.667	182	12.6667	2.5	15.1667
111	3	3	1	1	803.833	535.075	535.667	220.167	23.1667	22.5	45.6667
111	3	3	1	2	613.5	806.046	359.333	185.167	30.8333	35.1667	66
111	3	3	1	3
111	3	3	1	4
111	3	3	1	5	773.333	1095.51	438.667	229	46.3333	56	102.333
111	3	3	1	6
111	3	3	1	7
112	7	7	1	1	856	655.685	506.667	262.5	47.5	35.5	83
112	7	7	1	2	768	740.635	465.333	212.167	45.8333	42	87.8333
112	7	7	1	3	823.5	544.627	499.5	263.5	34	22.3333	56.3333
112	7	7	1	4	791	634.287	491	224.833	34	37.8333	71.8333
112	7	7	1	5	931.667	670.281	563.333	263.667	68	33.3333	101.333
112	7	7	1	6	679.167	400.248	477	160.667	28.5	11.1667	39.6667
112	7	7	1	7	757	463.001	490.5	214.667	35	14	49
113	4	4	1	1	811.833	411.948	556.667	207.833	31.5	13.6667	45.1667
113	4	4	1	2	847.833	496.324	527.333	263.667	38	16	54
113	4	4	1	3	828.5	521.042	475	295.5	39	15.3333	54.3333
113	4	4	1	4	664.333	435.297	451.667	172.333	26.8333	11.6667	38.5
113	4	4	1	5
113	4	4	1	6
113	4	4	1	7
114	7	7	1	1	748.833	333.397	551.667	154.833	27.5	11.3333	38.8333
114	7	7	1	2	835.167	648.959	475.333	274	48	32.6667	80.6667
114	7	7	1	3	815.333	417.603	496.5	272.667	32	9.5	41.5
114	7	7	1	4	750.833	460.887	477.833	221.5	33.3333	15.5	48.8333
114	7	7	1	5	770.667	656.423	445.833	245.167	54	23.3333	77.3333
114	7	7	1	6	677	258.938	486	166.667	16.5	4.16667	20.6667
114	7	7	1	7	643.333	510.191	386.667	210	33	11.1667	44.1667
115	6	6	1	1	834.5	572.611	502.5	265.167	33.1667	29.1667	62.3333
115	6	6	1	2	886.333	668.49	499	293.333	56.6667	34.1667	90.8333
115	6	6	1	3	893.333	621.203	531.667	282.667	49	26	75
115	6	6	1	4	776.5	703.624	439.833	256.333	45	32	77
115	6	6	1	5	794.167	691.432	433	271.833	55.5	29.5	85
115	6	6	1	6	903.167	516.601	551.667	291.667	27.3333	28.1667	55.5
115	6	6	1	7
116	6	4	1	1	716	523.267	453.833	208	32.3333	19.5	51.8333
116	6	4	1	2	806	647.037	457.5	262.833	52.3333	27.3333	79.6667
116	6	4	1	3	859.167	619.393	526.167	245.333	55.8333	28.5	84.3333
116	6	4	1	4	861.333	973.873	417.5	309.167	76.8333	53.6667	130.5
116	6	4	1	5	913	610.827	567	257.167	54.6667	30.8333	85.5
116	6	4	1	6	907.333	580.827	537	293.333	46.6667	25.8333	72.5
116	6	4	1	7
117	6	6	1	1	805.667	391.229	536.5	228.333	26.8333	10.8333	37.6667
117	6	6	1	2	835.167	265.888	606.667	201.5	18.1667	4.83333	23
117	6	6	1	3
117	6	6	1	4	864.333	247.613	649.5	189.167	18.3333	3.83333	22.1667
117	6	6	1	5	908	294.628	644.667	233.833	18.6667	8	26.6667
117	6	6	1	6	751.667	164.637	584.5	158.667	4.5	0.833333	5.33333
117	6	6	1	7	717	324.374	475.833	216.667	17	4.5	21.5
118	7	6	1	1	790.5	537.857	495.5	228.833	42.6667	21	63.6667
118	7	6	1	2	777	784.918	445.333	228	57.5	42.8333	100.333
118	7	6	1	3	821.167	684.935	467.5	264.833	55.3333	30.8333	86.1667
118	7	6	1	4	943.333	498.814	650	218.333	45.1667	28	73.1667
118	7	6	1	5	926.333	601.034	603	223.167	64.1667	31.5	95.6667
118	7	6	1	6	998.167	738.775	632.5	243.167	57.5	61.3333	118.833
118	7	6	1	7	826.833	310.169	617.333	171.833	26.6667	7.5	34.1667
119	7	6	1	1	807.333	468.602	510.5	242.667	34	16	50
119	7	6	1	2	857.833	627.293	499	270.333	56.1667	27.5	83.6667
119	7	6	1	3	803.833	784.91	436.5	252	83	29.1667	112.167
119	7	6	1	4	758.5	588.138	482.667	191.167	58.6667	22.5	81.1667
119	7	6	1	5	885.333	374.645	592.333	241.5	42.5	5.66667	48.1667
119	7	6	1	6	629	399.712	428	156	39.3333	2.83333	42.1667
119	7	6	1	7	627.833	215.189	498	107.167	19.1667	1.33333	20.5
120	7	4	1	1	757.833	426.47	528.5	181.167	28.8333	16.6667	45.5
120	7	4	1	2	787.5	575.218	463.667	251.667	44.3333	25	69.3333
120	7	4	1	3	733.333	429.011	513	173.5	28.6667	16	44.6667
120	7	4	1	4	789.667	527.236	541.5	184	36	26	62
120	7	4	1	5	814.5	450.367	596.667	153.667	40.8333	21.3333	62.1667
120	7	4	1	6	740.667	429.155	519.167	175.667	24.5	19.5	44
120	7	4	1	7	623.167	548.815	335.667	248.167	25	11.8333	36.8333
121	6	3	1	1
121	6	3	1	2	841	494.672	533.167	243.833	40.5	18.8333	59.3333
121	6	3	1	3	800.667	459.538	509.167	238	41.8333	9.33333	51.1667
121	6	3	1	4	862.833	520.548	543.667	246	58	11.5	69.5
121	6	3	1	5	837.667	517.776	518.667	244.667	58	12.8333	70.8333
121	6	3	1	6	741	664.937	401.667	258.667	59.1667	17.8333	77
121	6	3	1	7	701.667	420.413	492.833	164	31.8333	11.5	43.3333
122	5	5	1	1	622.833	530.943	404.5	172.167	26.6667	17.5	44.1667
122	5	5	1	2	719.333	537.948	447	218.333	34.6667	17.1667	51.8333
122	5	5	1	3
122	5	5	1	4	667.5	523.981	444	172.833	32.5	17.3333	49.8333
122	5	5	1	5	762.167	532.045	508.167	189.667	39.3333	22	61.3333
122	5	5	1	6	601.667	304.566	405.333	179.333	11.3333	3.16667	14.5
122	5	5	1	7
123	5	5	1	1	791	575.841	452	270.5	52.3333	12.8333	65.1667
123	5	5	1	2	712.833	537.339	432.5	221.333	42.5	14.1667	56.6667
123	5	5	1	3	672	682.429	365.167	239	43.5	22.1667	65.6667
123	5	5	1	4	795.5	426.913	515	232.667	33.5	11.8333	45.3333
123	5	5	1	5	785.333	479.491	474.5	259.5	36.3333	12.1667	48.5
123	5	5	1	6
123	5	5	1	7
124	6	5	1	1	769.167	537.986	451.833	261	38.1667	14.5	52.6667
124	6	5	1	2
124	6	5	1	3	762.833	347.86	533.5	193.333	26.5	5.83333	32.3333
124	6	5	1	4	789	761.653	421.333	261.167	79.6667	23.5	103.167
124	6	5	1	5	1009	542.379	654	274	56	23.1667	79.1667
124	6	5	1	6	929.333	414.841	618.5	259.167	40.3333	8	48.3333
124	6	5	1	7	735.5	489.584	460	228	34	11.3333	45.3333
125	6	4	1	1	755.333	718.562	423.167	243.167	55.8333	30.8333	86.6667
125	6	4	1	2	872.333	863.223	445.5	302.667	66.5	53.1667	119.667
125	6	4	1	3	741.167	573.928	452.5	218.833	45.5	21.1667	66.6667
125	6	4	1	4	811.5	902.578	452.333	220.333	80.6667	56.3333	137
125	6	4	1	5	919.333	606.611	602.5	235.5	43.8333	34.5	78.3333
125	6	4	1	6	742.5	615.292	477.5	183	53.1667	26.5	79.6667
125	6	4	1	7
126	7	6	1	1	801.833	559.777	460.5	283.833	34.5	20.3333	54.8333
126	7	6	1	2	842.667	452.764	538.667	251.5	36	13.8333	49.8333
126	7	6	1	3	785.333	585.135	461.5	257.667	43.8333	20.3333	64.1667
126	7	6	1	4	751.667	403.695	503.5	205.5	29.8333	10.5	40.3333
126	7	6	1	5	804.667	398.99	505.5	261	28.3333	6.83333	35.1667
126	7	6	1	6	681.667	383.484	443.333	209	24	3	27
126	7	6	1	7	662	378.53	434.167	202.167	18.8333	4.5	23.3333
127	4	5	1	1	779	542.453	502	197.333	57.5	18.3333	75.8333
127	4	5	1	2	670	800.481	380.833	193.667	53	39.6667	92.6667
127	4	5	1	3
127	4	5	1	4
127	4	5	1	5	856.5	468.363	604.667	178	51.8333	20	71.8333
127	4	5	1	6	648.167	186.756	525.833	106.167	9.66667	4.33333	14
127	4	5	1	7
128	7	7	1	1	887.167	349.138	606.167	236.833	35	6.66667	41.6667
128	7	7	1	2	785.333	381.43	522.333	217.667	33.3333	8.16667	41.5
128	7	7	1	3	777.167	532.643	466.5	243.833	46.5	18	64.5
128	7	7	1	4	887.167	437.426	538.5	300.833	36.5	7.66667	44.1667
128	7	7	1	5	966.833	348.155	644.333	276.5	39.6667	3	42.6667
128	7	7	1	6	802.167	359.726	513.167	259.667	23	3.66667	26.6667
128	7	7	1	7	648.333	428.227	434.333	170.833	28.6667	11.6667	40.3333
129	5	6	1	1	802.5	487.55	550.333	188.667	42.8333	18.6667	61.5
129	5	6	1	2	770.5	517.172	503.167	202.333	44.8333	17.6667	62.5
129	5	6	1	3	774	373.134	570.667	154.5	35.1667	12	47.1667
129	5	6	1	4
129	5	6	1	5	952.167	382.651	647.5	251.667	40.5	8.66667	49.1667
129	5	6	1	6	661	219.566	502.667	142.833	10	2.83333	12.8333
129	5	6	1	7
130	5	6	1	1	702.667	398.579	496.5	161	36.8333	6	42.8333
130	5	6	1	2	790.167	583.681	481	229	58	18.6667	76.6667
130	5	6	1	3
130	5	6	1	4	809	649.756	491.5	222.167	71.6667	21.3333	93
130	5	6	1	5	868.667	651.787	546.167	228.333	67.6667	23.1667	90.8333
130	5	6	1	6
130	5	6	1	7	629.333	409.351	424.5	168.833	25.8333	8.16667	34
131	7	7	1	1	800.333	345.132	581.667	177	27.1667	11	38.1667
131	7	7	1	2	795	297.893	619	141.5	23	10.1667	33.1667
131	7	7	1	3	858.5	275.289	679.833	148.833	18	10.8333	28.8333
131	7	7	1	4	853.167	413.292	622.333	179.667	33.8333	14.6667	48.5
131	7	7	1	5	832.667	298.092	649.167	140.833	29.6667	10.6667	40.3333
131	7	7	1	6	837.333	161.024	701	119	9.33333	6	15.3333
131	7	7	1	7	726.333	350.687	501	192.167	22.6667	7.33333	30
132	7	5	1	1	816.167	356.03	571.667	208.333	23.5	8.33333	31.8333
132	7	5	1	2	849.5	307.809	611.167	210.5	16.8333	8.16667	25
132	7	5	1	3	667	572.177	418.667	192	31.6667	22	53.6667
132	7	5	1	4	755.667	412.755	516.5	197.667	29	9.16667	38.1667
132	7	5	1	5	829	332.624	579.667	214.5	26.8333	5.33333	32.1667
132	7	5	1	6	689.833	678.793	380.833	231.167	56.6667	19.5	76.1667
132	7	5	1	7	618.5	380.766	459.5	114	40	3.83333	43.8333
133	7	6	1	1	725.833	896.297	371.667	235.167	75.8333	40.1667	116
133	7	6	1	2	822.5	462.379	577.5	181.667	41.1667	20.6667	61.8333
133	7	6	1	3	723.833	770.927	431.333	196.667	51.6667	42.3333	94
133	7	6	1	4	911	786.912	496.167	283.5	82.5	44.6667	127.167
133	7	6	1	5	951.167	620.627	628.5	217.5	52.1667	49.5	101.667
133	7	6	1	6	712.833	539.951	465.833	184	39.6667	20.5	60.1667
133	7	6	1	7	690.667	686.723	434.5	173.167	38.6667	42.5	81.1667
134	5	7	1	1	823	516.473	538.5	220.5	36.8333	24.1667	61
134	5	7	1	2	857.333	328.68	653.5	154.833	27.5	17.1667	44.6667
134	5	7	1	3	766.333	340.053	580	146	24	13.6667	37.6667
134	5	7	1	4	708.167	529.981	476.5	165.167	38.3333	25.5	63.8333
134	5	7	1	5	910.167	619.624	624.667	192.5	48.3333	42.5	90.8333
134	5	7	1	6
134	5	7	1	7
135	7	7	1	1	804.667	621.956	482.833	248.5	40.8333	29.1667	70
135	7	7	1	2	805.667	437.842	556	200.667	28	17.6667	45.6667
135	7	7	1	3	776.667	676.684	465.5	228.833	41.5	37.8333	79.3333
135	7	7	1	4	806	538.691	516.167	227.167	31.1667	28.3333	59.5
135	7	7	1	5	936.667	510.586	639.333	218.333	45.3333	29.6667	75
135	7	7	1	6	767.833	311.185	548.333	192.667	16	8.5	24.5
135	7	7	1	7	623.833	910.936	357.833	179	35.5	50	85.5
136	7	6	1	1	644.5	582.42	414.333	165.5	43.8333	17.8333	61.6667
136	7	6	1	2	653	741.729	374.5	192.833	54.5	28.1667	82.6667
136	7	6	1	3	602.167	292.859	449.667	123.667	22.3333	5.16667	27.5
136	7	6	1	4	791	455.979	559.167	167.833	42.1667	18.6667	60.8333
136	7	6	1	5	737.5	466.077	503	172.333	43	15.3333	58.3333
136	7	6	1	6	622.333	421.75	438.667	135.5	35.3333	10.3333	45.6667
136	7	6	1	7	665.667	201.586	511.667	134.833	10	5.16667	15.1667
137	4	6	1	1	739.667	685.078	455.5	197.667	53	31.6667	84.6667
137	4	6	1	2	688.167	640.532	420.167	199.667	44.8333	21.5	66.3333
137	4	6	1	3
137	4	6	1	4	767.167	601.509	471.833	229.5	40.5	22.5	63
137	4	6	1	5	670.5	527.356	449.833	164.167	36.1667	17.5	53.6667
137	4	6	1	6
137	4	6	1	7
138	4	7	1	1	892.333	520.307	566.167	250.5	48.8333	22.5	71.3333
138	4	7	1	2
138	4	7	1	3	729.167	956.603	418.833	183.167	59.8333	64.5	124.333
138	4	7	1	4	864	722.141	515.167	233.333	72	39.1667	111.167
138	4	7	1	5
138	4	7	1	6
138	4	7	1	7	729.167	353.135	451.5	250	19.1667	4.33333	23.5
139	7	6	1	1	864.333	724.305	472.333	287.5	63	37.1667	100.167
139	7	6	1	2	919.833	494.074	583.833	270.333	39.3333	21.3333	60.6667
139	7	6	1	3	905.333	596.996	567.5	254.167	42.5	37	79.5
139	7	6	1	4	906.333	717.448	547.167	244.333	64.8333	46.3333	111.167
139	7	6	1	5	955.333	472.628	650.167	231.667	45.5	24.8333	70.3333
139	7	6	1	6	738.667	331.492	513.667	195.667	19.6667	7.66667	27.3333
139	7	6	1	7	776.667	403.992	565.333	164.167	23.5	19	42.5
140	6	5	1	1	775.667	832.312	440.167	236	46.5	50	96.5
140	6	5	1	2	899.167	452.686	618.5	216.167	39.5	21.1667	60.6667
140	6	5	1	3	716.833	601.276	504.167	134.333	41.1667	35.5	76.6667
140	6	5	1	4	850.333	658.684	509.5	245.833	61.8333	30.3333	92.1667
140	6	5	1	5	868.333	699.275	520.167	250.833	48.1667	46.8333	95
140	6	5	1	6	624.5	481.853	402.333	179.333	25.1667	16	41.1667
140	6	5	1	7
141	7	7	1	1	787.333	800.356	445.833	226.833	67.3333	43.6667	111
141	7	7	1	2	796.667	824.219	414.833	276.5	64.6667	36.6667	101.333
141	7	7	1	3	736.667	776.7	438.667	198.667	57.3333	38.1667	95.5
141	7	7	1	4	806	790.344	464.5	249	53	37.3333	90.3333
141	7	7	1	5	788	1064.43	371.667	275.833	75.1667	61	136.167
141	7	7	1	6	786.5	829.917	451.833	213.667	71.5	46	117.5
141	7	7	1	7	675.167	815.613	370.667	205.833	55.3333	40.1667	95.5
142	7	7	1	1	733.5	532.35	443.667	242.833	31	12.8333	43.8333
142	7	7	1	2	760	460.768	448	268.167	30.3333	9	39.3333
142	7	7	1	3	771	587.804	415	297	43	12.6667	55.6667
142	7	7	1	4	807.667	457.462	481.5	281	32	8.66667	40.6667
142	7	7	1	5	932.333	379.566	601.5	289	33.1667	5.33333	38.5
142	7	7	1	6	820	397.528	524	252.5	35	4.66667	39.6667
142	7	7	1	7	703.167	355.261	451.333	227.5	19.3333	1.33333	20.6667
143	7	7	1	1	835.5	682.862	504.833	227.833	61.6667	38.1667	99.8333
143	7	7	1	2	859.833	592.171	522.333	254.333	49.3333	30	79.3333
143	7	7	1	3	654.333	867.154	377.5	162.833	72.8333	39.1667	112
143	7	7	1	4	841.667	740.777	498.667	230.333	71.5	38.1667	109.667
143	7	7	1	5	938.5	621.775	575.833	264.333	65.6667	29.5	95.1667
143	7	7	1	6	899.833	584.797	609.5	192	59.5	37.3333	96.8333
143	7	7	1	7	754.833	479.531	489	208.5	34.1667	19.5	53.6667
144	7	7	1	1	708.333	840.791	378.667	220.5	71.1667	34.6667	105.833
144	7	7	1	2	828.833	501.614	544	210	58.1667	13.1667	71.3333
144	7	7	1	3	757.5	662.248	465.833	198.333	59.3333	31.1667	90.5
144	7	7	1	4	845.667	711.252	503	229.833	75.6667	34.1667	109.833
144	7	7	1	5	774	754.649	477.167	188.667	60.6667	44.8333	105.5
144	7	7	1	6	796.167	499.758	569.5	150	47.3333	26.5	73.8333
144	7	7	1	7	708.833	624.691	440	181	73	13	86
145	7	7	1	1	904.167	398.461	618.667	240.667	26.5	14.1667	40.6667
145	7	7	1	2	835.667	364.355	585.333	210.667	26.1667	10.3333	36.5
145	7	7	1	3	870.333	294.062	579.667	265	18.3333	3	21.3333
145	7	7	1	4	810.5	305.146	534.333	252	17.3333	3.16667	20.5
145	7	7	1	5	861	336.575	579	249	20.5	8.83333	29.3333
145	7	7	1	6	761.833	308.546	518.333	217.667	17.5	4.83333	22.3333
145	7	7	1	7	805.667	274.226	568	211.667	17.8333	3.66667	21.5
146	7	7	1	1	664.167	544.845	384.333	230	28.8333	17.6667	46.5
146	7	7	1	2	692.5	484.865	437.833	201.167	41.5	9.16667	50.6667
146	7	7	1	3	737.833	576.867	444	232.5	36.3333	22.6667	59
146	7	7	1	4	706	458.365	417	241.5	29.1667	13	42.1667
146	7	7	1	5	681.5	660.445	370.167	251.5	31.5	24.5	56
146	7	7	1	6	674.667	555.962	367	259.5	38.3333	7	45.3333
146	7	7	1	7	612.667	647.533	334.667	218.167	40.5	16.3333	56.8333
147	7	5	1	1	829	641.796	437	319.833	41.5	26.5	68
147	7	5	1	2	819.5	459.661	527.167	237.167	31.8333	19.3333	51.1667
147	7	5	1	3	834	281.116	607.5	200	17.5	6.5	24
147	7	5	1	4	841.333	454.844	558.167	223.167	39.8333	16.5	56.3333
147	7	5	1	5	884.167	534.363	506.167	305.5	38.8333	28.5	67.3333
147	7	5	1	6	835.667	492.403	503.167	273	34.1667	21.3333	55.5
147	7	5	1	7	880.833	295.953	669.667	173.5	19.6667	14.8333	34.5
148	6	7	1	1	724.333	440.881	477.5	197.5	30.8333	14.5	45.3333
148	6	7	1	2	729	328.088	539.667	156.167	21.6667	10.1667	31.8333
148	6	7	1	3	776.5	504.064	521.5	188.667	38	26.8333	64.8333
148	6	7	1	4	730.5	372.672	497.833	198.167	24.5	7.66667	32.1667
148	6	7	1	5
148	6	7	1	6	623.667	269.564	456.333	148.667	12.1667	3.5	15.6667
148	6	7	1	7	689.667	155.909	506	175.667	4.5	0.166667	4.66667
149	6	5	1	1	845	574.793	571.667	188.833	54.1667	28.6667	82.8333
149	6	5	1	2	804.667	532.873	529.667	204.667	46	22	68
149	6	5	1	3	740.833	610.283	486	177.167	41.3333	34.5	75.8333
149	6	5	1	4
149	6	5	1	5	777.167	525.262	544.167	155	55	21	76
149	6	5	1	6	857.667	367.276	642.167	163.833	28.5	19.8333	48.3333
149	6	5	1	7	641.5	300.348	503.5	103.5	21.8333	10.3333	32.1667
150	6	7	1	1	663.833	514.525	423.167	189.833	30.3333	17.1667	47.5
150	6	7	1	2	799.167	477.95	515.667	229.167	30.1667	19.5	49.6667
150	6	7	1	3	782.833	477.362	473.833	255.833	35.1667	14.1667	49.3333
150	6	7	1	4	870.833	403.904	591.167	231.167	29.1667	16.6667	45.8333
150	6	7	1	5	804.5	499.47	487.667	258.333	38.5	15.1667	53.6667
150	6	7	1	6
150	6	7	1	7	636	535.376	408.667	173.5	38.8333	12.8333	51.6667
151	6	4	1	1	833.333	211.566	645.167	164.667	16	3	19
151	6	4	1	2	909	185.792	736.833	150	15	3.83333	18.8333
151	6	4	1	3
151	6	4	1	4	876.833	466.279	578.167	232.833	44.3333	17.8333	62.1667
151	6	4	1	5	958	344.552	678.167	233	29.6667	13.1667	42.8333
151	6	4	1	6	882.5	480.7	570.833	252	37.1667	19.3333	56.5
151	6	4	1	7	684	539.357	413	213.667	38.5	14.8333	53.3333
152	6	7	1	1	854.667	570.034	568.167	197.833	60.6667	24.8333	85.5
152	6	7	1	2	756.5	737.005	438	223.167	57.8333	35.1667	93
152	6	7	1	3	699.333	420.665	484	168.333	34.5	9.83333	44.3333
152	6	7	1	4	807.833	802.734	466	222.167	77	40.6667	117.667
152	6	7	1	5	850.667	505.474	602.5	173.833	44	27.8333	71.8333
152	6	7	1	6	681	537.54	441.833	179.833	38.5	18.5	57
152	6	7	1	7
153	4	3	1	1
153	4	3	1	2	856	498.634	569.333	213	49.3333	20.3333	69.6667
153	4	3	1	3	743.5	364.687	509.833	199.333	25.5	6.66667	32.1667
153	4	3	1	4	760	467.334	506.667	198.833	43.8333	8.33333	52.1667
153	4	3	1	5
153	4	3	1	6
153	4	3	1	7	732.667	344.498	545	147.167	33	6.16667	39.1667
154	6	6	1	1	861.167	529.153	503.5	288.833	52.3333	13.3333	65.6667
154	6	6	1	2	848.333	400.833	592.5	206.167	32.6667	15	47.6667
154	6	6	1	3	860.167	352.548	625	189.333	31.3333	12.3333	43.6667
154	6	6	1	4	808.167	535.92	508.167	232.333	45	19.5	64.5
154	6	6	1	5	859.167	377.093	597.833	213	32.5	13.1667	45.6667
154	6	6	1	6	643	226.356	477.667	151.833	8.16667	2.66667	10.8333
154	6	6	1	7
155	5	7	1	1	764.5	622.548	470	219.5	46.6667	25.6667	72.3333
155	5	7	1	2	692	645.046	407.167	211	51.5	19.5	71
155	5	7	1	3	758	647.835	420.333	263.833	49	21.8333	70.8333
155	5	7	1	4
155	5	7	1	5	853.333	608.189	563.833	194	58.1667	34.5	92.6667
155	5	7	1	6
155	5	7	1	7	669	556.927	460.667	146	35.3333	25.6667	61
156	6	3	1	1	685.333	274.566	520.167	139.5	14.1667	9.16667	23.3333
156	6	3	1	2
156	6	3	1	3	735.667	375.299	545.333	141.167	32	12.6667	44.6667
156	6	3	1	4	804.333	319.918	585.167	180	25.5	9.83333	35.3333
156	6	3	1	5	949.333	288.116	727	181.5	23.1667	14.8333	38
156	6	3	1	6	710.333	155.88	581.5	117.167	6.33333	2.5	8.83333
156	6	3	1	7	637	210.399	484.333	138.5	9.33333	3	12.3333
157	7	7	1	1	795.167	582.841	461	257.167	52.1667	21.5	73.6667
157	7	7	1	2	813.667	203.787	598.667	200.667	9.5	1.5	11
157	7	7	1	3	719	475.291	426.167	248	33.5	9.33333	42.8333
157	7	7	1	4	832.333	528.497	525.333	229.833	57	16.6667	73.6667
157	7	7	1	5	896.167	469.043	561.833	268.667	46.5	15.8333	62.3333
157	7	7	1	6	795.833	238.137	563.5	216.5	10	2.33333	12.3333
157	7	7	1	7	721.667	319.109	472.667	223.833	16.5	5	21.5
158	5	6	1	1
158	5	6	1	2
158	5	6	1	3	803.833	729.068	506	200.5	52	42.1667	94.1667
158	5	6	1	4	831	570.927	554.167	200.5	49.6667	24.3333	74
158	5	6	1	5	850.167	713.46	516	233.167	51.5	44.8333	96.3333
158	5	6	1	6	759.833	616.671	559	122.5	40.3333	36.3333	76.6667
158	5	6	1	7	625.167	633.268	404.167	159.667	33.5	24.5	58
159	7	7	1	1	803	546.785	462.667	271.167	45	18.8333	63.8333
159	7	7	1	2	900.667	547.227	575.167	250.333	43.5	27.3333	70.8333
159	7	7	1	3	816.333	944.793	376.167	318.167	66	52.1667	118.167
159	7	7	1	4	811.5	623.06	474.167	256.333	56.8333	22.5	79.3333
159	7	7	1	5	897.167	639.248	534.5	269	60	29.5	89.5
159	7	7	1	6	758.833	525.715	453.333	251.333	36.1667	14.5	50.6667
159	7	7	1	7	786.167	484.365	481	249.333	44	9.16667	53.1667
160	6	5	1	1	856.667	341.43	618.333	193.167	33.8333	8.16667	42
160	6	5	1	2	871.667	177.178	689.5	165.667	11.8333	2	13.8333
160	6	5	1	3	625.167	389.99	425.5	160.167	28	8	36
160	6	5	1	4	725.333	366.227	486.667	200.333	28.8333	4.83333	33.6667
160	6	5	1	5	837	330.527	565.5	229.667	32.1667	5	37.1667
160	6	5	1	6	634	166.86	505.333	117.667	6.83333	2	8.83333
160	6	5	1	7
161	4	4	1	1	842.5	500.394	570.167	205.167	39.8333	24	63.8333
161	4	4	1	2
161	4	4	1	3	737.667	846.899	435.167	202.667	42.5	54	96.5
161	4	4	1	4	761	569.813	493.333	191.167	44.3333	29.6667	74
161	4	4	1	5	633.667	622.868	440	116.833	43.1667	32.6667	75.8333
161	4	4	1	6
161	4	4	1	7
162	7	7	1	1	742.667	1057.96	330.667	273.667	79.1667	56	135.167
162	7	7	1	2	860	536.865	553	232.333	44.1667	26.8333	71
162	7	7	1	3	699.167	933.395	358.5	232.667	58.6667	46.3333	105
162	7	7	1	4	874.333	989.842	434.5	291	83.3333	63.8333	147.167
162	7	7	1	5	927.833	790.274	537.667	266.667	60.8333	59	119.833
162	7	7	1	6	728.167	612.559	467.833	183.167	45.6667	29.5	75.1667
162	7	7	1	7	692.5	827.98	415.833	186	38.5	49.8333	88.3333
163	6	5	1	1	796	632.499	416.167	301	59.8333	14.8333	74.6667
163	6	5	1	2
163	6	5	1	3	727	756.608	391	254	58.6667	20.1667	78.8333
163	6	5	1	4	768.5	815.811	404.333	276.167	54.1667	31.1667	85.3333
163	6	5	1	5	866.833	666.23	507	271.333	59.1667	25.8333	85
163	6	5	1	6	790.667	702.803	437.167	265.667	60.3333	24	84.3333
163	6	5	1	7	742.167	359.845	507.5	192.833	35.6667	3.16667	38.8333
164	4	5	1	1	836	763.928	495.667	228.833	56.3333	51.5	107.833
164	4	5	1	2	813.667	711.683	505.833	211.5	40.5	51.3333	91.8333
164	4	5	1	3
164	4	5	1	4	736.5	1049.3	392.333	203.333	65.8333	71.3333	137.167
164	4	5	1	5	895.5	852.81	554.5	212.333	53	72	125
164	4	5	1	6
164	4	5	1	7
165	4	4	1	1
165	4	4	1	2	818	441.709	541.833	220	37.8333	15	52.8333
165	4	4	1	3
165	4	4	1	4	787.167	547.574	488.833	221.333	56.8333	17	73.8333
165	4	4	1	5	825.333	610.47	519.167	215.5	53	33.3333	86.3333
165	4	4	1	6
165	4	4	1	7	653.5	804.557	342.833	216.167	79.6667	12.1667	91.8333
166	7	7	1	1	748	609.356	468.833	206	49.8333	20	69.8333
166	7	7	1	2	821	586.804	537.833	206.167	55.5	19.3333	74.8333
166	7	7	1	3	723.167	645.584	448.667	203	49.6667	19.8333	69.5
166	7	7	1	4	774.333	728.48	491.333	206.833	47	27	74
166	7	7	1	5	728.667	615.468	463.333	205.667	39.8333	16.8333	56.6667
166	7	7	1	6	800.833	541.861	550.167	181	46.1667	21.5	67.6667
166	7	7	1	7	758	193.472	614.333	128	12.6667	1	13.6667
167	6	7	1	1	699.833	726.544	401	208.833	57.8333	28.8333	86.6667
167	6	7	1	2	829.667	576.912	516.667	230.167	50.8333	27.6667	78.5
167	6	7	1	3	764.167	668.342	445	230.5	53.5	32.5	86
167	6	7	1	4	840.333	638.523	470.167	285.5	64	18	82
167	6	7	1	5	738.167	592.236	458.833	207.833	47.3333	21.6667	69
167	6	7	1	6	750.167	537.034	450.833	240.5	34.6667	20.6667	55.3333
167	6	7	1	7
168	4	3	1	1	775	537.243	438.667	278.5	35.3333	18.1667	53.5
168	4	3	1	2	934.833	428.138	619.333	255.833	36.6667	20.1667	56.8333
168	4	3	1	3
168	4	3	1	4	785	604.676	436.5	277.333	43.8333	22.3333	66.1667
168	4	3	1	5	869.333	658.47	536.5	238	54.3333	36.6667	91
168	4	3	1	6
168	4	3	1	7
169	4	4	1	1	717.833	587.779	396.167	260.167	38	18.8333	56.8333
169	4	4	1	2
169	4	4	1	3	872	569.212	559.667	234.333	46.3333	28.1667	74.5
169	4	4	1	4	864.667	870.971	395.667	350.667	71.6667	43.8333	115.5
169	4	4	1	5	773.833	831.582	399.667	273.333	57	39.3333	96.3333
169	4	4	1	6
169	4	4	1	7
170	5	4	1	1	823.167	266.588	599.667	197	18.3333	5.16667	23.5
170	5	4	1	2	671.5	845.934	368	203.333	56	40.3333	96.3333
170	5	4	1	3	791	670.626	443.167	266.833	45.5	32.5	78
170	5	4	1	4	823	359.141	570.5	209.167	26.1667	14.5	40.6667
170	5	4	1	5	853.5	660.814	515.5	242	59.8333	32.3333	92.1667
170	5	4	1	6
170	5	4	1	7
171	5	4	1	1	795.5	739.992	408.333	296.167	52.3333	35.3333	87.6667
171	5	4	1	2	841.833	465.129	522	259.167	40.6667	16.1667	56.8333
171	5	4	1	3	931.333	575.135	566.167	285.667	47.6667	29.1667	76.8333
171	5	4	1	4	731.833	663.137	395	269.5	36.1667	27.5	63.6667
171	5	4	1	5	783.167	768.553	404.167	281.5	60.8333	33.5	94.3333
171	5	4	1	6
171	5	4	1	7
172	5	7	1	1	714.667	611.342	417.5	234.833	34.1667	24.6667	58.8333
172	5	7	1	2	731	775.327	397.333	257.5	35.5	36.8333	72.3333
172	5	7	1	3	623	711.199	369.833	181.5	35.8333	33.5	69.3333
172	5	7	1	4
172	5	7	1	5	897.5	869.614	473	300.5	59.6667	60.6667	120.333
172	5	7	1	6	602	481.681	397.5	161.333	22.1667	18	40.1667
172	5	7	1	7
173	6	6	1	1	822.667	598.517	461	293.167	37.6667	27.3333	65
173	6	6	1	2	740.167	589.724	407.5	270.833	31.6667	27.1667	58.8333
173	6	6	1	3	793.5	449.196	507.667	233.5	31.8333	17.1667	49
173	6	6	1	4	666.667	622.109	395.333	210	30.1667	28	58.1667
173	6	6	1	5	759.833	568.927	409.333	290.5	38.1667	17.3333	55.5
173	6	6	1	6
173	6	6	1	7	643.5	430.528	426.333	180.333	19.6667	14.1667	33.8333
174	6	6	1	1	878.333	686.117	544	242.667	41.1667	46.1667	87.3333
174	6	6	1	2	838.5	703.126	539	202.833	47.6667	45.1667	92.8333
174	6	6	1	3	773.667	676.94	519.5	164.667	45.1667	41.5	86.6667
174	6	6	1	4	847	720.579	548.167	209	38.1667	48.8333	87
174	6	6	1	5	909.667	540.586	600.5	229.5	43.5	32.1667	75.6667
174	6	6	1	6	809.167	341.79	574.667	200	21.3333	10.6667	32
174	6	6	1	7
175	5	6	1	1	791.167	346.533	543.333	209.167	31.8333	4	35.8333
175	5	6	1	2
175	5	6	1	3	757	605.617	451.333	230.167	53.5	19.5	73
175	5	6	1	4	865.833	478.239	580.833	214.5	44.1667	23.8333	68
175	5	6	1	5	827.167	493.171	540.333	224.333	38.3333	21.8333	60.1667
175	5	6	1	6	719.5	208.593	548.333	156.833	9.66667	2.16667	11.8333
175	5	6	1	7
176	6	6	1	1	714.167	267.382	536	148	18.1667	9	27.1667
176	6	6	1	2	652.667	507.097	444.833	159.333	20.8333	23.6667	44.5
176	6	6	1	3	799	795.141	479.667	215.833	50.5	50.5	101
176	6	6	1	4	763	602.792	491.5	184.333	48.8333	34.1667	83
176	6	6	1	5	894.167	805.944	582.333	206	40.5	62.8333	103.333
176	6	6	1	6	667	272.834	484.667	165.333	9	6.16667	15.1667
176	6	6	1	7
177	6	6	1	1	747	611.814	451.833	223	35.5	32.3333	67.8333
177	6	6	1	2	818.167	705.798	520.333	205.167	39.3333	49.1667	88.5
177	6	6	1	3	750.833	968.558	439.5	189.167	50.1667	69.6667	119.833
177	6	6	1	4	774.833	619.726	465.5	235.667	38.1667	33.5	71.6667
177	6	6	1	5	910	613.089	576.167	244.667	46.3333	38.6667	85
177	6	6	1	6	659.167	353.336	436.5	192.5	17.8333	9	26.8333
177	6	6	1	7
178	5	6	1	1
178	5	6	1	2	770.333	457.359	490.5	227.333	32.3333	17	49.3333
178	5	6	1	3	871.333	685.152	455.5	332.833	49.3333	29.1667	78.5
178	5	6	1	4	699.833	674.672	406.667	213.5	52.5	25.1667	77.6667
178	5	6	1	5	878	483.082	598.667	216.667	42.6667	17.8333	60.5
178	5	6	1	6	813.667	280.95	567.5	221.5	17.3333	3.66667	21
178	5	6	1	7
179	6	6	1	1	894.167	671.396	549	254.667	42.3333	44.3333	86.6667
179	6	6	1	2	857.167	614.728	540.5	235.5	40.1667	37.1667	77.3333
179	6	6	1	3	896.667	574.469	548.5	277	34.3333	32.6667	67
179	6	6	1	4	901	582.299	573.167	249.333	42	33.1667	75.1667
179	6	6	1	5	885.333	765.288	448.667	333.167	72.6667	26	98.6667
179	6	6	1	6	654.833	492.903	384.333	228	26.6667	12.3333	39
179	6	6	1	7
180	7	6	1	1	960.333	691.765	675.833	170	28.3333	83.3333	111.667
180	7	6	1	2	861.833	756.873	579.333	189.333	33.8333	57.5	91.3333
180	7	6	1	3	835.667	415.259	568	216.167	30.6667	17	47.6667
180	7	6	1	4	932.5	316.301	679.5	210.833	22.5	14.1667	36.6667
180	7	6	1	5	1031	484.776	686.333	264.667	40.1667	36	76.1667
180	7	6	1	6	902.833	481.52	524.167	323	35.6667	15	50.6667
180	7	6	1	7	637.667	434.007	395	211.333	18.5	10.1667	28.6667
181	4	4	1	1	765	391.626	516	203.333	30.6667	11.3333	42
181	4	4	1	2	782.167	568.251	505.333	215.333	31.6667	27	58.6667
181	4	4	1	3
181	4	4	1	4	775.667	324.246	545.833	195.167	20.8333	10.5	31.3333
181	4	4	1	5	973.333	457.617	607.667	301.167	40	19.8333	59.8333
181	4	4	1	6
181	4	4	1	7
182	7	6	1	1	825.333	619.567	545.333	193.5	53.8333	30	83.8333
182	7	6	1	2	840.167	828.778	535.5	204.667	46.5	51.3333	97.8333
182	7	6	1	3	819	335.679	622.333	155.333	26.1667	13.1667	39.3333
182	7	6	1	4	827.333	596.384	511.667	245.333	38	29.3333	67.3333
182	7	6	1	5	813.167	480.805	546.833	206.667	37.1667	19.6667	56.8333
182	7	6	1	6	826.333	674.833	420	326.333	54.6667	21.3333	76
182	7	6	1	7	665.667	392.509	465.333	163.667	25.1667	9.33333	34.5
183	6	4	1	1	815.833	567.019	517.833	231	39.8333	24.6667	64.5
183	6	4	1	2	827.833	609.757	532.333	229.5	31.6667	31.1667	62.8333
183	6	4	1	3	845.333	383.146	570.333	227.667	36.5	8	44.5
183	6	4	1	4	837.333	433.992	524.833	263.333	30.3333	14.5	44.8333
183	6	4	1	5	839.333	684.586	490	257.333	55.8333	33.3333	89.1667
183	6	4	1	6	733.167	336.957	465.5	242.333	15.5	6	21.5
183	6	4	1	7
184	5	4	1	1	820.333	493.033	538	222.833	41.3333	15.5	56.8333
184	5	4	1	2
184	5	4	1	3	816.5	314.731	575.5	210.167	25.6667	3.16667	28.8333
184	5	4	1	4	914.5	308.326	616.5	264	25.8333	3.5	29.3333
184	5	4	1	5	708.833	499.336	467.167	187.5	38.8333	13.1667	52
184	5	4	1	6	756.667	403.854	503.167	211.667	24.6667	12.6667	37.3333
184	5	4	1	7
185	7	6	1	1	811.833	482.253	532.333	218.333	35.8333	22	57.8333
185	7	6	1	2	802	966.668	390.333	279.333	78.3333	50.6667	129
185	7	6	1	3	739.333	432.879	497.833	194.833	32.1667	12.3333	44.5
185	7	6	1	4	727.667	215.993	578	133	13.5	2.66667	16.1667
185	7	6	1	5	913.333	503.133	611.167	221	51.8333	25.1667	77
185	7	6	1	6	829.167	302.504	601.5	199.167	19.3333	6.66667	26
185	7	6	1	7	758.667	329.837	514.667	213.667	23.3333	4	27.3333
186	7	3	1	1	908.333	459.708	592.667	249.833	47	15.3333	62.3333
186	7	3	1	2	896.833	1041.24	455.333	283.5	89.3333	64.5	153.833
186	7	3	1	3	943.833	379.676	644.167	245.667	40	10.1667	50.1667
186	7	3	1	4	929.5	575.382	570.333	261.167	69.3333	23.6667	93
186	7	3	1	5	932.5	752.093	529.333	283.333	79.1667	37.8333	117
186	7	3	1	6	763	472.518	472.5	236.833	38.3333	12.5	50.8333
186	7	3	1	7	737.333	325.804	534.167	167.333	27	5.16667	32.1667
187	5	5	1	1	837.5	491.947	554	215.833	37.3333	26.3333	63.6667
187	5	5	1	2	836.833	486.707	580.5	185.5	47.6667	21.6667	69.3333
187	5	5	1	3	656	313.701	497.333	123.333	25	8.16667	33.1667
187	5	5	1	4
187	5	5	1	5	952.333	394.934	631.667	266.333	37	13.6667	50.6667
187	5	5	1	6	873	325.283	585.5	258.333	22.3333	2.66667	25
187	5	5	1	7
188	6	6	1	1	763.667	378.466	535.5	182	28.8333	14.3333	43.1667
188	6	6	1	2	788.667	488.882	543.167	192.5	27.3333	22.5	49.8333
188	6	6	1	3	844.5	297.094	557.333	260.167	17.8333	4.5	22.3333
188	6	6	1	4	749.833	306.632	507.333	217.667	16.5	6	22.5
188	6	6	1	5	906.167	538.766	548	288.167	41.6667	25.6667	67.3333
188	6	6	1	6	652.5	324.642	465	160	14.3333	9.66667	24
188	6	6	1	7
189	4	4	1	1	756.167	328.867	569.167	150.5	25	9.33333	34.3333
189	4	4	1	2	857.5	526.019	591.167	200.667	29.8333	31.5	61.3333
189	4	4	1	3	779	504.92	528.167	182	40.6667	25	65.6667
189	4	4	1	4
189	4	4	1	5	914.333	493.913	561.167	289.833	40	19	59
189	4	4	1	6
189	4	4	1	7
190	6	6	1	1
190	6	6	1	2	773.5	804.112	434.833	231.667	58	45	103
190	6	6	1	3	710	553.615	464.333	172.5	53.6667	17.3333	71
190	6	6	1	4	746.5	373.849	512.833	193.167	27	10.8333	37.8333
190	6	6	1	5	804.667	706.166	491.333	224.333	44	42.8333	86.8333
190	6	6	1	6	817.5	258.346	574.167	222.5	11.3333	6.33333	17.6667
190	6	6	1	7	716.833	278.062	517	179.167	14.6667	3.66667	18.3333
191	5	5	1	1	834.5	300.606	620.5	176.667	26	8.16667	34.1667
191	5	5	1	2
191	5	5	1	3
191	5	5	1	4	663.333	354.327	477.667	146.167	22	13.8333	35.8333
191	5	5	1	5	685.5	715.38	438.667	162.5	45.3333	37.5	82.8333
191	5	5	1	6	687.833	278.493	461.333	207.667	11.3333	4	15.3333
191	5	5	1	7	703.5	353.029	486	188.333	17	8.83333	25.8333
192	6	6	1	1	842.833	525.759	529	243.333	42.5	23.5	66
192	6	6	1	2	793.333	906.877	389.833	286.5	71.5	42.1667	113.667
192	6	6	1	3	707	447.707	469.833	180.333	49.1667	4.83333	54
192	6	6	1	4	816.667	695.131	477.833	244.333	57.8333	34	91.8333
192	6	6	1	5	805.333	548.727	436.5	312	37	15.8333	52.8333
192	6	6	1	6
192	6	6	1	7	815.333	472.057	502.167	256.5	32.8333	20	52.8333
193	7	5	1	1	836.167	344.785	592.833	201.5	28.6667	9.66667	38.3333
193	7	5	1	2	829	938.865	407.5	282.167	87.1667	47.3333	134.5
193	7	5	1	3	836.167	447.68	553.167	218.833	43.6667	16.1667	59.8333
193	7	5	1	4	815.333	418.112	543	220.333	36.5	11.6667	48.1667
193	7	5	1	5	953.167	342.717	666	238.5	33.5	10.1667	43.6667
193	7	5	1	6	770.5	623.836	426.667	268	50.6667	20.3333	71
193	7	5	1	7	605.833	244.387	444.833	146	9.66667	2.66667	12.3333
194	6	6	1	1	740.5	424.862	485.667	208.333	26.8333	16.1667	43
194	6	6	1	2	697.167	880.96	329.167	266.167	58.6667	39.8333	98.5
194	6	6	1	3	761.833	390.236	489.167	233.667	24.3333	10.3333	34.6667
194	6	6	1	4	795.833	612.932	410	313.5	44	22.6667	66.6667
194	6	6	1	5	781.5	632.603	412.333	296.667	43	24.8333	67.8333
194	6	6	1	6
194	6	6	1	7	604.333	393.946	357.167	220.5	19.3333	4.83333	24.1667
195	3	4	1	1
195	3	4	1	2
195	3	4	1	3	982.167	275.575	773.667	170.833	21.5	12	33.5
195	3	4	1	4	1022.17	338.511	760.833	211.333	29.8333	17	46.8333
195	3	4	1	5	1041.17	670.573	628.333	291.167	78.1667	40	118.167
195	3	4	1	6
195	3	4	1	7
196	5	6	1	1	778.333	279.209	578.167	168.667	24.8333	4.33333	29.1667
196	5	6	1	2
196	5	6	1	3
196	5	6	1	4	739	518.367	449.167	233.333	40.5	13.5	54
196	5	6	1	5	914.5	605.941	531.667	292	61.3333	26.3333	87.6667
196	5	6	1	6	734.833	827.03	349.333	286.833	73.1667	21.6667	94.8333
196	5	6	1	7	647.667	624.579	371.833	213.667	46.1667	13.5	59.6667
197	6	5	1	1	769.667	603.583	451.833	239.833	59.1667	15.3333	74.5
197	6	5	1	2	782.833	177.836	626.5	144	8.16667	2.66667	10.8333
197	6	5	1	3	803.667	423.574	523.333	226.333	45.6667	5.83333	51.5
197	6	5	1	4
197	6	5	1	5	841.833	361.795	566.333	237.5	27.8333	8.16667	36
197	6	5	1	6	773.667	184.594	598.833	165	6.83333	0.833333	7.66667
197	6	5	1	7	614.833	542.767	320.333	255	26.1667	10.5	36.6667
198	4	4	1	1	778.333	371.535	544.5	180.833	40.6667	7.5	48.1667
198	4	4	1	2	839.667	457.239	581.167	208	22.5	24.5	47
198	4	4	1	3	781	156.198	584.167	187	4.33333	1.16667	5.5
198	4	4	1	4
198	4	4	1	5
198	4	4	1	6	760.167	301.021	495.833	240.833	14.8333	4.83333	19.6667
198	4	4	1	7
199	6	5	1	1	794.167	597.414	509.5	211.333	36.1667	34	70.1667
199	6	5	1	2
199	6	5	1	3	736.167	410.493	487.5	205.167	27.1667	12.8333	40
199	6	5	1	4	744.5	813.409	414.333	232.5	44.5	49.8333	94.3333
199	6	5	1	5	824.333	612.994	475.333	273.333	43.3333	27.6667	71
199	6	5	1	6	624.5	242.548	459.833	148	13.8333	1.66667	15.5
199	6	5	1	7	603.667	348.421	410.667	167.833	20.8333	2	22.8333
200	6	6	1	1	788.167	444.78	527.333	200.667	41.6667	15.3333	57
200	6	6	1	2	853.667	663.522	493.167	272	55.5	29	84.5
200	6	6	1	3
200	6	6	1	4	849.167	373.371	604.167	196.167	32.8333	12.5	45.3333
200	6	6	1	5	870.333	390.899	640.833	175.833	32.3333	17.8333	50.1667
200	6	6	1	6	855	212.742	663.333	171	14.8333	3.66667	18.5
200	6	6	1	7	750.167	287.128	518.667	208.167	14.5	5.66667	20.1667
201	7	5	1	1	783.667	380.367	554.167	181.5	40.5	4.83333	45.3333
201	7	5	1	2	830.5	533.326	537.833	229.667	39.3333	21.1667	60.5
201	7	5	1	3	815.167	296.664	594.667	190.333	25	3.33333	28.3333
201	7	5	1	4	843.833	294.71	614.167	201.333	21.8333	4.5	26.3333
201	7	5	1	5	887.833	360.605	624.833	217.167	30.3333	10.6667	41
201	7	5	1	6	802.5	243.306	614.333	165.5	18	2.83333	20.8333
201	7	5	1	7	686	468.446	423.667	218	32.6667	9.16667	41.8333
202	7	6	1	1	911.667	442.592	573.833	279	39.3333	15.8333	55.1667
202	7	6	1	2	915.667	633.465	546.5	283.833	44	37.5	81.5
202	7	6	1	3	942.5	432.942	578.167	305.667	46.3333	9.16667	55.5
202	7	6	1	4	933	563.26	522.167	336.333	50.3333	20.3333	70.6667
202	7	6	1	5	1023.33	548.752	608.5	331.5	56	24.1667	80.1667
202	7	6	1	6	770	510.434	436	278.5	40	12.3333	52.3333
202	7	6	1	7	668	452.349	377.667	254.833	21.1667	10	31.1667
203	5	4	1	1	728.833	395.886	489.833	199	24.6667	12.8333	37.5
203	5	4	1	2	772.333	316.264	564	174	20.8333	11.3333	32.1667
203	5	4	1	3	731.833	443.33	479.833	204.333	31	13.5	44.5
203	5	4	1	4	638.167	445.992	402.167	196.167	24.6667	13.1667	37.8333
203	5	4	1	5	825.667	479.586	514.5	253.333	35.5	18.5	54
203	5	4	1	6
203	5	4	1	7
204	5	4	1	1
204	5	4	1	2	731.333	507.461	465	206	41	17.1667	58.1667
204	5	4	1	3	635.833	486.327	408.333	178.833	32.5	13.3333	45.8333
204	5	4	1	4	609.333	451.543	410.5	152.167	33.8333	10.5	44.3333
204	5	4	1	5
204	5	4	1	6	806.167	501.938	526.5	213.667	48	16.1667	64.1667
204	5	4	1	7	603	332.791	456.833	128.667	9.16667	6.66667	15.8333
205	5	5	1	1	934.5	267.005	715.167	184.667	27.1667	3.83333	31
205	5	5	1	2	936	345.778	635.167	256.5	38.1667	2.5	40.6667
205	5	5	1	3	872.833	296.333	628.833	211.333	24.5	5.16667	29.6667
205	5	5	1	4	872	335.682	623.833	204	39.3333	2.66667	42
205	5	5	1	5
205	5	5	1	6
205	5	5	1	7	704.5	178.254	573	118.333	10	1.33333	11.3333
206	6	5	1	1	854.833	310.463	607.667	213.333	22.5	7.5	30
206	6	5	1	2	670.833	292.544	486.833	157.167	17.5	6.83333	24.3333
206	6	5	1	3	738	265.37	552.167	165.5	16.8333	1.66667	18.5
206	6	5	1	4
206	6	5	1	5	746.833	494.762	465	234.167	27.6667	15.5	43.1667
206	6	5	1	6	620.833	416.263	415.667	170	24.6667	7.83333	32.5
206	6	5	1	7	629.667	478.366	384	206.833	31.5	4.5	36
207	7	6	1	1	832.167	546.558	568.667	192.167	37.1667	30.3333	67.5
207	7	6	1	2	833.5	532.472	576.5	186.667	31.8333	36	67.8333
207	7	6	1	3	832.833	280.449	658.667	140.167	14.6667	17.6667	32.3333
207	7	6	1	4	856.833	553.605	613.667	172.333	28.6667	39.3333	68
207	7	6	1	5	887.833	631.776	591.833	197.333	48.8333	47	95.8333
207	7	6	1	6	743.833	164.295	613.667	118.5	7.33333	2.83333	10.1667
207	7	6	1	7	648.167	263.849	479.667	147.667	15.1667	3.66667	18.8333
208	6	5	1	1	844.167	512.411	560.333	220.333	33.3333	26.8333	60.1667
208	6	5	1	2
208	6	5	1	3	737.833	294.487	550.167	159.833	17.8333	7.5	25.3333
208	6	5	1	4	728.167	817.78	458.167	181.667	37.8333	46.1667	84
208	6	5	1	5	1019.67	458.176	641.333	313.667	37.5	22.5	60
208	6	5	1	6	877	333.819	547.333	302.167	18.8333	4.5	23.3333
208	6	5	1	7	680	454.381	414.833	229	24.1667	10	34.1667
209	4	5	1	1	704.833	114.511	609.167	84.6667	7	2.16667	9.16667
209	4	5	1	2
209	4	5	1	3	783.5	661.68	507.167	187	39.5	46.6667	86.1667
209	4	5	1	4	669.333	511.791	445.5	162.833	30	27	57
209	4	5	1	5
209	4	5	1	6
209	4	5	1	7	818.833	127.949	711.167	95.8333	7.33333	3.33333	10.6667
210	5	4	1	1	744.667	720.847	385.333	271.667	55.3333	27.5	82.8333
210	5	4	1	2	692.167	937.399	349.167	228	58	53.3333	111.333
210	5	4	1	3	706.667	799.078	390.5	215	60	38.1667	98.1667
210	5	4	1	4	806.833	661.722	505.333	223.5	37	37.5	74.5
210	5	4	1	5	975.167	694.072	546.5	316.333	71.3333	38.6667	110
210	5	4	1	6
210	5	4	1	7
211	4	4	1	1
211	4	4	1	2
211	4	4	1	3	864.167	438.572	555	255.333	31.5	18.6667	50.1667
211	4	4	1	4	801.833	728.663	459.333	255.833	43.3333	41.3333	84.6667
211	4	4	1	5	890.833	781.226	505	265.333	66.5	51.1667	117.667
211	4	4	1	6	718.667	321.717	478.5	215.667	16	5.16667	21.1667
211	4	4	1	7
212	4	6	1	1
212	4	6	1	2	844	488.474	552	231	35	21.5	56.5
212	4	6	1	3
212	4	6	1	4	851.167	560.361	524.167	259.667	38	26.6667	64.6667
212	4	6	1	5	948.5	373.675	657.333	244.333	32	11.8333	43.8333
212	4	6	1	6	694.167	329.653	505.5	156.667	24.3333	6	30.3333
212	4	6	1	7
213	6	6	1	1	788.833	288.683	545.167	219.833	15.8333	5	20.8333
213	6	6	1	2	777.5	246.054	580.167	174.667	13.8333	6	19.8333
213	6	6	1	3	789	205.817	609.5	161.667	11	4	15
213	6	6	1	4	638.5	385.54	459.5	142.667	21.8333	12.3333	34.1667
213	6	6	1	5
213	6	6	1	6	682	258.921	501.667	159.5	13.5	4.83333	18.3333
213	6	6	1	7	634	230.424	490.667	128.833	10.5	3.16667	13.6667
214	7	3	1	1	818	482.505	495.667	264.167	38.3333	14.6667	53
214	7	3	1	2	858.667	306.212	598.333	229	21.6667	5.83333	27.5
214	7	3	1	3	788.333	436.17	508.667	226.5	39.1667	10.1667	49.3333
214	7	3	1	4	822.833	647.978	515.833	219.333	50.1667	33.3333	83.5
214	7	3	1	5	971	475.635	609.833	285.833	51.8333	18	69.8333
214	7	3	1	6	615.667	284.948	419.5	179	11.5	3.16667	14.6667
214	7	3	1	7	726.667	419.992	512.833	166.5	39.5	5.33333	44.8333
215	7	5	1	1	802.833	450.632	474.5	286.5	25.6667	11.1667	36.8333
215	7	5	1	2	818.333	315.072	571.167	217.5	18.5	7.5	26
215	7	5	1	3	786	323.102	538	219.333	20.3333	5	25.3333
215	7	5	1	4	807.5	672.056	510.333	220.833	41.8333	31.3333	73.1667
215	7	5	1	5	979.167	406.238	659.833	267.667	29.1667	18.3333	47.5
215	7	5	1	6	880.167	325.756	634.667	209.667	20.6667	11.1667	31.8333
215	7	5	1	7	752.167	346.835	562.667	161.333	22	4.5	26.5
216	7	5	1	1	793.5	422.045	503.5	238.333	31.3333	16.3333	47.6667
216	7	5	1	2	827.833	384.237	541.167	233.833	32.5	14.5	47
216	7	5	1	3	808.167	439.122	556.333	188.167	35.3333	24.8333	60.1667
216	7	5	1	4	897	808.794	530	254.333	54.5	54.5	109
216	7	5	1	5	945.167	508.944	607.833	259	44.6667	29.8333	74.5
216	7	5	1	6	823	317.226	550.167	245.167	19	5.33333	24.3333
216	7	5	1	7	694.167	602.6	451.333	154.667	65	21.8333	86.8333
217	6	3	1	1	859.333	294.739	576.667	258.667	15.3333	5.16667	20.5
217	6	3	1	2	817.167	263.699	625.5	160.333	20.8333	8.16667	29
217	6	3	1	3	858.833	258.999	636	192.833	19	7.33333	26.3333
217	6	3	1	4	719.5	522.816	474	195.833	20.8333	25.3333	46.1667
217	6	3	1	5	1012.5	664.37	576.5	328	59.3333	43.1667	102.5
217	6	3	1	6	730.333	283.487	489.667	220	13.3333	3.5	16.8333
217	6	3	1	7
218	7	5	1	1	866.167	538.089	582.167	217.5	30.6667	32.1667	62.8333
218	7	5	1	2	876.667	275.046	655.667	185.833	20	10.5	30.5
218	7	5	1	3	807.5	267.237	612.333	167.5	16	9	25
218	7	5	1	4	845	784.813	514	235.167	39.1667	52.5	91.6667
218	7	5	1	5	1052.5	360.423	733.333	263.5	30.5	18.6667	49.1667
218	7	5	1	6	900	199.613	705.333	175	13.3333	4.16667	17.5
218	7	5	1	7	604.833	406.471	399.5	171.5	23	8.16667	31.1667
219	3	7	1	1
219	3	7	1	2	791	680.415	456.333	239.167	62.8333	29	91.8333
219	3	7	1	3
219	3	7	1	4
219	3	7	1	5	936.667	581.406	556.5	301.5	52.1667	22.6667	74.8333
219	3	7	1	6	827.5	312.706	610.667	170.5	34.6667	8.33333	43
219	3	7	1	7
220	5	7	1	1	851.667	630.375	595.5	191.333	28.3333	32.8333	61.1667
220	5	7	1	2	603.333	594.428	359.667	191.333	30.3333	19.3333	49.6667
220	5	7	1	3	766.5	625.035	475.833	222.667	33.1667	30.1667	63.3333
220	5	7	1	4
220	5	7	1	5	712.333	817.984	451.333	177.333	44.1667	36.5	80.6667
220	5	7	1	6	605.5	679.805	369.667	183	28	23.5	51.5
220	5	7	1	7
221	7	7	1	1	819.667	393.731	538.833	242.833	25.8333	8.66667	34.5
221	7	7	1	2	842.5	261.314	598.667	222	15.5	2.5	18
221	7	7	1	3	882	350.484	531.5	322.667	17.6667	6	23.6667
221	7	7	1	4	713.833	446.592	429.5	245.167	27.5	8	35.5
221	7	7	1	5	916.667	307.013	628.167	257.167	26	2.33333	28.3333
221	7	7	1	6	818	310.944	526.333	268.333	19.6667	1.16667	20.8333
221	7	7	1	7	829	481.204	463.167	316.167	38.8333	7.16667	46
222	4	4	1	1	782	480.972	491.333	230.5	41.3333	14.8333	56.1667
222	4	4	1	2
222	4	4	1	3
222	4	4	1	4	824.833	559.264	477.5	279.833	45.6667	16.8333	62.5
222	4	4	1	5	836	453.187	534.667	247.5	32	18.6667	50.6667
222	4	4	1	6
222	4	4	1	7	611.833	388.756	378	210	15.1667	6.33333	21.5
223	3	5	1	1
223	3	5	1	2
223	3	5	1	3
223	3	5	1	4	889.667	426.492	561.667	280.667	31.6667	11.6667	43.3333
223	3	5	1	5	903.667	432.695	607.333	239.833	39.3333	14	53.3333
223	3	5	1	6	707.5	318.888	504.5	175	18.1667	7	25.1667
223	3	5	1	7
224	7	7	1	1	741.5	534.206	470.833	202.833	45.8333	18.5	64.3333
224	7	7	1	2	774.5	356.994	513.333	225.167	25.8333	5.83333	31.6667
224	7	7	1	3	679.333	437.688	470.833	162	30.1667	14.6667	44.8333
224	7	7	1	4	792.5	559.586	500.5	216.333	47.6667	25	72.6667
224	7	7	1	5	935.333	473.542	628.833	228.333	47.6667	26.1667	73.8333
224	7	7	1	6	798.333	429.74	521	228.167	35.5	11.1667	46.6667
224	7	7	1	7	662.667	605.197	390.667	212.667	31.5	25	56.5
225	6	6	1	1	749.167	407.818	497.833	207.667	31.5	9.66667	41.1667
225	6	6	1	2	711	389.932	453.833	221.167	25.3333	7.83333	33.1667
225	6	6	1	3	768.667	377.564	493.833	238.333	21.5	12.1667	33.6667
225	6	6	1	4	837.167	460.012	514.167	268.833	33.1667	16.8333	50
225	6	6	1	5	816.833	334.609	554.333	230.667	22	7	29
225	6	6	1	6
225	6	6	1	7	726.167	367.234	469.333	227	21.6667	5.5	27.1667
226	7	7	1	1	853.667	455.248	575.333	217.833	44.8333	13.3333	58.1667
226	7	7	1	2	854	564.683	550	248.5	37.1667	16.8333	54
226	7	7	1	3	889.333	680.621	507.333	280.667	69.5	29.1667	98.6667
226	7	7	1	4	699.667	809.711	402.333	192.333	61.1667	40.5	101.667
226	7	7	1	5	1024.83	522.937	642	295.667	50.5	31.3333	81.8333
226	7	7	1	6	802.333	526.856	488.5	249.833	51	9.83333	60.8333
226	7	7	1	7	650.5	386.782	440.333	175.833	17.8333	14.3333	32.1667
227	7	7	1	1	820.167	565.733	610.167	132.5	28.3333	46.8333	75.1667
227	7	7	1	2	799.833	616.906	528.167	186.833	42.8333	38.3333	81.1667
227	7	7	1	3	777.667	442.52	514.5	211.167	31	16.5	47.5
227	7	7	1	4	773.5	965.279	472.667	169.333	51.1667	78.8333	130
227	7	7	1	5	909.833	468.099	635.5	208.167	33.8333	29.1667	63
227	7	7	1	6	822.667	128.319	696.333	115	8	1.16667	9.16667
227	7	7	1	7	692.167	426.883	456.833	193.667	30.5	7.83333	38.3333
228	6	6	1	1	893.833	429.279	626.167	215.667	30	19.5	49.5
228	6	6	1	2
228	6	6	1	3	820.333	339.44	598.167	178.333	31	10.1667	41.1667
228	6	6	1	4	820.333	494.929	558.667	203	34	22.3333	56.3333
228	6	6	1	5	903.667	339.502	668.667	183.833	38.1667	10.3333	48.5
228	6	6	1	6	800.833	243.036	607.5	171.833	15.6667	2.5	18.1667
228	6	6	1	7	725.167	446.419	463.5	220.5	33	6.16667	39.1667
229	4	3	1	1	716.333	471.96	472.333	189.333	44.8333	7.5	52.3333
229	4	3	1	2
229	4	3	1	3	615.667	350.378	417.5	172.167	18.8333	5.5	24.3333
229	4	3	1	4	750	416.141	485	225.667	27.8333	8.16667	36
229	4	3	1	5	786	476.997	492	239	41.8333	11.1667	53
229	4	3	1	6
229	4	3	1	7
230	5	5	1	1	762.167	487.123	496.667	203.333	39.1667	17.8333	57
230	5	5	1	2	660.667	445.906	430.833	181.5	33.6667	12.1667	45.8333
230	5	5	1	3
230	5	5	1	4	842.333	460.61	566.167	219.333	35.6667	19	54.6667
230	5	5	1	5	828.667	379.546	578.333	204	31.3333	12.1667	43.5
230	5	5	1	6	656.5	593.881	431.833	158.333	38.5	25.8333	64.3333
230	5	5	1	7
231	6	7	1	1	837.167	454.424	566.667	213.667	39.3333	14.3333	53.6667
231	6	7	1	2	754.833	551.453	435.667	258.5	45.6667	11.8333	57.5
231	6	7	1	3	806.333	409.266	552.167	207.5	36.5	7.66667	44.1667
231	6	7	1	4	821.667	459.961	512.833	257.5	37	12.1667	49.1667
231	6	7	1	5	870.167	398.819	600.667	215.333	38	12	50
231	6	7	1	6	760.333	461.434	475.333	235.833	33.6667	11.8333	45.5
231	6	7	1	7
232	5	4	1	1	739	626.862	409.667	253.833	51.8333	19.5	71.3333
232	5	4	1	2	766	655.753	416	267.5	54.5	23.5	78
232	5	4	1	3	826.167	709.814	418.333	308.667	71.5	23.5	95
232	5	4	1	4	824.167	540.993	497.167	263.167	41	19.3333	60.3333
232	5	4	1	5	906.5	676.485	501.5	311.833	57.1667	32.5	89.6667
232	5	4	1	6
232	5	4	1	7
233	7	7	1	1	828.5	228.367	617	186.833	15.3333	5.16667	20.5
233	7	7	1	2	826.5	387.441	541.667	239	30.1667	11.3333	41.5
233	7	7	1	3	780.667	253.079	593	159	20.3333	5	25.3333
233	7	7	1	4	804.833	452.104	497.667	250.833	40.1667	10.1667	50.3333
233	7	7	1	5	924.333	267.603	704.333	185.667	20.5	10.5	31
233	7	7	1	6	716.5	236.55	516.167	185.5	10.5	2.5	13
233	7	7	1	7	684	218.066	493.167	177.833	8.33333	2	10.3333
234	3	5	1	1	780.167	595.406	442.5	260.5	51	21.5	72.5
234	3	5	1	2	764.833	563.833	451.833	240.5	52.1667	16.3333	68.5
234	3	5	1	3
234	3	5	1	4	828.167	595.754	446.833	305.167	55.5	16	71.5
234	3	5	1	5
234	3	5	1	6
234	3	5	1	7
235	5	6	1	1	795.667	363.581	492	272.833	23.8333	4.33333	28.1667
235	5	6	1	2	882	425.546	534.667	299.333	26	15.1667	41.1667
235	5	6	1	3
235	5	6	1	4	883.333	608.416	483	318.667	54	23.3333	77.3333
235	5	6	1	5	864.5	478.702	535.167	269.5	40.8333	15.3333	56.1667
235	5	6	1	6	813.333	719.611	374	352	66.3333	15.8333	82.1667
235	5	6	1	7
236	4	7	1	1
236	4	7	1	2	832.5	379.767	561.667	221.667	40.1667	5.5	45.6667
236	4	7	1	3	864.167	270.638	631.333	205.833	20.6667	3.5	24.1667
236	4	7	1	4	733.5	309.802	541.667	162.833	20.5	6.5	27
236	4	7	1	5	780.167	279.785	602	147.5	23.8333	4.66667	28.5
236	4	7	1	6
236	4	7	1	7
237	6	5	1	1	848.5	609.715	489.833	269.667	57.6667	26.3333	84
237	6	5	1	2	785	772.289	404.167	282.833	57.1667	37.8333	95
237	6	5	1	3	834.833	390.213	526.667	262.667	36.1667	6	42.1667
237	6	5	1	4	842	717.947	466.5	269.333	70.5	31.8333	102.333
237	6	5	1	5	933.833	641.735	531.333	302.833	66.5	29.1667	95.6667
237	6	5	1	6
237	6	5	1	7	636.5	739.588	316	237.667	61	18.8333	79.8333
238	6	7	1	1	833.667	221.196	643.167	162.5	20.3333	4.33333	24.6667
238	6	7	1	2	820	362.52	578.5	196	27.6667	14.1667	41.8333
238	6	7	1	3	799.333	402.246	555.5	190.5	34.3333	15.5	49.8333
238	6	7	1	4	867.833	317.687	642	182.833	26.3333	13.6667	40
238	6	7	1	5	948.833	240.756	748.667	165.333	25.8333	5.66667	31.5
238	6	7	1	6	707.667	462.037	457	200.167	31	15.6667	46.6667
238	6	7	1	7
239	7	7	1	1	876.833	727.277	527.833	238.833	62.1667	44.5	106.667
239	7	7	1	2	838.833	678.203	481	266	52.1667	36.1667	88.3333
239	7	7	1	3	775.167	576.37	493.833	205.167	43.3333	28.8333	72.1667
239	7	7	1	4	855.833	813.464	495.333	235	74.5	46.5	121
239	7	7	1	5	657.5	635.802	406.167	177.667	47	24.3333	71.3333
239	7	7	1	6	669.333	400.808	494.667	128	27	17.3333	44.3333
239	7	7	1	7	691.833	435.609	477.167	167.333	32.3333	13.1667	45.5
240	7	7	1	1	754	442.594	515.167	181.167	28	24.3333	52.3333
240	7	7	1	2	836.167	515.333	513.833	255	45	20.8333	65.8333
240	7	7	1	3	814	371.629	592.167	172.667	27.6667	19	46.6667
240	7	7	1	4	820.667	569.787	529.333	207.667	52.3333	28.6667	81
240	7	7	1	5	871.167	331.592	641.833	188.167	23.8333	14.6667	38.5
240	7	7	1	6	942.333	222.689	727.333	190.167	18.1667	4	22.1667
240	7	7	1	7	627.5	147.898	518.167	102.167	5.5	0.833333	6.33333
241	7	7	1	1	817.5	433.418	530.5	240.333	23.1667	18.8333	42
241	7	7	1	2	847.667	436.511	525	271.5	30.6667	15.3333	46
241	7	7	1	3	830	265.865	582.333	216	21.3333	5.83333	27.1667
241	7	7	1	4	838	583.839	457.167	314.833	32.8333	28.5	61.3333
241	7	7	1	5	863.833	452.775	529.667	286	24.5	17.6667	42.1667
241	7	7	1	6	774	396.181	475.667	258.833	23.6667	11.3333	35
241	7	7	1	7	788.833	306.286	518.833	245.167	15.6667	5.66667	21.3333
242	4	3	1	1	730.5	502.861	467.833	206.833	38.8333	14.6667	53.5
242	4	3	1	2
242	4	3	1	3	654.167	563.546	420.833	174	35.3333	21.3333	56.6667
242	4	3	1	4	867.667	549.27	522.667	279	42.3333	20.1667	62.5
242	4	3	1	5	810.5	540.721	498.833	243.667	45	18.5	63.5
242	4	3	1	6
242	4	3	1	7
243	7	7	1	1	692.667	281.287	488.167	181.667	13.6667	5.66667	19.3333
243	7	7	1	2	711.167	462.807	423.333	251	21.1667	11.5	32.6667
243	7	7	1	3	695.667	503.145	427.5	216.167	31	17.1667	48.1667
243	7	7	1	4	751.333	446.01	498.667	207.833	29.1667	13.5	42.6667
243	7	7	1	5	791.333	434.885	489.833	255.333	33.1667	9.66667	42.8333
243	7	7	1	6	857.5	224.387	637.833	199.5	12	4.5	16.5
243	7	7	1	7	761.5	247.317	530.667	212.5	11	3.33333	14.3333
244	6	5	1	1	751.5	193.983	590.333	146	9.5	3.5	13
244	6	5	1	2	695.833	305.021	483.333	186.5	16.5	5.33333	21.8333
244	6	5	1	3	794.167	842.039	426.833	256.333	73.8333	34.8333	108.667
244	6	5	1	4	841	479.605	513.833	267.167	42	13.5	55.5
244	6	5	1	5
244	6	5	1	6	694.667	343.539	453.167	214.833	16.3333	6.83333	23.1667
244	6	5	1	7	697.167	228.512	516.5	164.333	9.5	4.16667	13.6667
245	7	7	1	1	639	370.064	423.167	180.833	22.3333	9.66667	32
245	7	7	1	2	839	561.218	470.167	295	45.5	22.6667	68.1667
245	7	7	1	3	777.5	643.077	435.167	267	40.1667	30.1667	70.3333
245	7	7	1	4	810.833	581.933	479.833	256.833	47.6667	23.5	71.1667
245	7	7	1	5	880	395.76	574.333	247.833	40.8333	11.3333	52.1667
245	7	7	1	6	762.833	575.24	470.5	217.833	68.3333	4.33333	72.6667
245	7	7	1	7	767.667	532.097	506.667	189.5	50.1667	18	68.1667
246	5	6	1	1
246	5	6	1	2	676.667	616.133	367.5	239.5	56.8333	9	65.8333
246	5	6	1	3	813	427.633	546	214.167	40.5	9.33333	49.8333
246	5	6	1	4	749	750.537	402.833	259	53.8333	31.3333	85.1667
246	5	6	1	5	851	621.959	511	252.167	56	28.6667	84.6667
246	5	6	1	6	661.5	524.23	429	175.333	34.3333	19	53.3333
246	5	6	1	7
247	7	6	1	1	690.667	418.991	450.833	202	25.8333	9.66667	35.5
247	7	6	1	2	763.667	339.512	519.667	211.5	25.6667	3.5	29.1667
247	7	6	1	3	759	729.188	419.833	247.167	55.8333	32.5	88.3333
247	7	6	1	4	643.667	440.417	425.5	177.5	28.8333	10.1667	39
247	7	6	1	5	870.833	471.141	552.667	258	37.6667	18.1667	55.8333
247	7	6	1	6	776.333	341.644	551	187.833	25.5	8.5	34
247	7	6	1	7	783	319.709	539.833	211	22.1667	6.33333	28.5
248	7	7	1	1	693	510.401	458.167	179.5	39.1667	14.1667	53.3333
248	7	7	1	2	694.667	624.583	432.5	200.5	41.6667	18.8333	60.5
248	7	7	1	3	827.167	527.311	557.333	208	35.6667	23	58.6667
248	7	7	1	4	721	464.868	485	184.167	35.8333	14	49.8333
248	7	7	1	5	838.167	572.701	541.167	216.5	53.1667	24	77.1667
248	7	7	1	6	865.167	197.031	690	155	16.5	2	18.5
248	7	7	1	7	684	269.807	492	170	14.8333	4.33333	19.1667
249	6	7	1	1	638.333	336.813	423.5	192.833	15.6667	3	18.6667
249	6	7	1	2	757.5	364.339	472.167	260.5	17.3333	2.5	19.8333
249	6	7	1	3	779.833	376.52	497	249.333	25.6667	5.33333	31
249	6	7	1	4	724.167	446.349	416.833	276	23.5	4.5	28
249	6	7	1	5	815.167	362.219	504.5	282.5	20.3333	3.5	23.8333
249	6	7	1	6	771.167	256.003	573	179.167	14	3.33333	17.3333
249	6	7	1	7
250	5	5	1	1	754.167	370.996	507.167	211.167	23.1667	10.3333	33.5
250	5	5	1	2	682	539.965	378.333	258.167	34	8.5	42.5
250	5	5	1	3	813.167	551.02	459.667	296.5	38.8333	16.1667	55
250	5	5	1	4	843.833	524.39	526.833	247.333	51.3333	15.8333	67.1667
250	5	5	1	5	751.333	349.666	529	181.333	30.3333	7.5	37.8333
250	5	5	1	6
250	5	5	1	7
251	7	5	1	1	790.667	367.666	532.833	219.333	25.8333	8.5	34.3333
251	7	5	1	2	791	510.453	483.167	246.833	43.5	14.5	58
251	7	5	1	3	646.167	448.527	426.667	179	28	10.3333	38.3333
251	7	5	1	4	834.5	523.315	520.333	258.667	37.5	15.5	53
251	7	5	1	5	1024.5	295.894	707.333	282	23.5	7	30.5
251	7	5	1	6	793.5	262.431	558.167	211.5	15.5	3.5	19
251	7	5	1	7	673.333	161.902	488.5	175.833	4.5	1.16667	5.66667
252	3	6	1	1
252	3	6	1	2
252	3	6	1	3	895.833	509.118	577.333	249.167	46.1667	20.5	66.6667
252	3	6	1	4	850	462.155	569.667	220.5	37.1667	19.1667	56.3333
252	3	6	1	5
252	3	6	1	6
252	3	6	1	7	751.833	263.749	556.5	172.5	17.5	3.33333	20.8333
253	5	3	1	1	742	343.72	539.667	165.167	22.8333	11.6667	34.5
253	5	3	1	2	723.333	406.7	471	213.167	29.5	6.66667	36.1667
253	5	3	1	3	607.833	489.313	388	172.667	31.3333	12.5	43.8333
253	5	3	1	4	769.167	403.05	519	201	36.3333	8.66667	45
253	5	3	1	5	649.667	424.644	438.333	172.167	26	10.1667	36.1667
253	5	3	1	6
253	5	3	1	7
254	5	6	1	1
254	5	6	1	2	787	438.283	476.833	266.167	29.1667	10.8333	40
254	5	6	1	3	653.5	420.066	423.333	192.833	26.6667	9.16667	35.8333
254	5	6	1	4	797.167	386.945	546.667	205.167	31	11.1667	42.1667
254	5	6	1	5	738.333	322.449	484.667	226.667	19.6667	3.66667	23.3333
254	5	6	1	6	637.167	477.895	395.833	200	26.8333	12.3333	39.1667
254	5	6	1	7
255	5	7	1	1	800.5	642.55	439.333	290.667	44	24.1667	68.1667
255	5	7	1	2	669.667	563.062	364.833	257.167	35.6667	9.5	45.1667
255	5	7	1	3
255	5	7	1	4	796.167	561.318	486.167	237	51	18.5	69.5
255	5	7	1	5	867.167	492.904	527.5	277.167	46.1667	12.8333	59
255	5	7	1	6	661.667	537.738	393.833	216	36.5	12.3333	48.8333
255	5	7	1	7
256	4	7	1	1
256	4	7	1	2	794.5	586.323	473	244	51.8333	21.6667	73.5
256	4	7	1	3	739.167	806.899	386.333	248	67.3333	33.6667	101
256	4	7	1	4	819.5	323.401	607.833	174.333	21.8333	12.6667	34.5
256	4	7	1	5	742.333	438.96	464.667	234.833	25.5	13.1667	38.6667
256	4	7	1	6
256	4	7	1	7
257	6	7	1	1	688.167	538.707	457.5	161.5	49.3333	17.6667	67
257	6	7	1	2	777.667	362.645	502.833	242.667	23	5.16667	28.1667
257	6	7	1	3	884.333	328.029	629.667	213	31.3333	6.5	37.8333
257	6	7	1	4	803.167	367.388	528	238.167	31.8333	3.33333	35.1667
257	6	7	1	5	904.333	279.584	650.5	217.833	25.6667	6.5	32.1667
257	6	7	1	6
257	6	7	1	7	660.5	160.852	524	126.167	7.5	1.16667	8.66667
258	7	7	1	1	711.333	317.176	505	178	18.1667	7.83333	26
258	7	7	1	2	774.667	700.393	402.667	294.167	43.3333	30.3333	73.6667
258	7	7	1	3	812.5	688.054	496.5	225	50.8333	38.3333	89.1667
258	7	7	1	4	746.167	617.353	474	195.833	44	30.3333	74.3333
258	7	7	1	5	869.667	529.237	560.167	237.333	38	30.5	68.5
258	7	7	1	6	841.833	313.376	584.5	225.167	23.8333	5.33333	29.1667
258	7	7	1	7	706.167	440.075	461.333	203.667	22.3333	16.3333	38.6667
259	5	7	1	1	670.833	482.649	366.833	257.333	33.5	8.83333	42.3333
259	5	7	1	2	811	694.328	360	363.667	63.8333	18.6667	82.5
259	5	7	1	3	825.333	684.251	425.833	315.5	51.1667	27.5	78.6667
259	5	7	1	4	767.167	669.113	389.167	301.667	44	27.5	71.5
259	5	7	1	5
259	5	7	1	6	835	798.196	391	352.167	69.8333	18.5	88.3333
259	5	7	1	7
260	4	4	1	1	753	641.179	407.5	277.833	38.3333	25.6667	64
260	4	4	1	2	736.833	619.307	400.833	266.333	48.1667	17.6667	65.8333
260	4	4	1	3	827.333	759.743	470.333	276.667	38	37.8333	75.8333
260	4	4	1	4	773.333	725.184	367.167	323.667	52.3333	27.1667	79.5
260	4	4	1	5
260	4	4	1	6
260	4	4	1	7
261	7	7	1	1	746.833	248.539	551.167	173.5	16	3.83333	19.8333
261	7	7	1	2	875.167	166.141	700.5	161.167	9.16667	2.83333	12
261	7	7	1	3	858	107.559	723.5	124.333	5.33333	1.16667	6.5
261	7	7	1	4	700.5	155.692	572.167	119.833	6.16667	1.33333	7.5
261	7	7	1	5	778	233.766	550.667	211.667	11	1.83333	12.8333
261	7	7	1	6	853.667	113.678	722	121.833	5.83333	0.333333	6.16667
261	7	7	1	7	711.833	70.7062	624.5	82.6667	2.33333	0.5	2.83333
262	6	6	1	1	825.667	425.922	557.333	211	38	15.3333	53.3333
262	6	6	1	2	881.667	366.641	630.333	201.833	34.1667	13.6667	47.8333
262	6	6	1	3	755.833	296.931	519.333	206	24	1.5	25.5
262	6	6	1	4	846	415.585	572	222.333	31.3333	17.5	48.8333
262	6	6	1	5	916.167	369.703	629.167	233	39.3333	9.66667	49
262	6	6	1	6	795	339.057	529.333	233.333	25.1667	4.16667	29.3333
262	6	6	1	7
263	3	6	1	1
263	3	6	1	2	827.167	574.491	526.833	222.5	50.1667	24.8333	75
263	3	6	1	3
263	3	6	1	4
263	3	6	1	5	982.167	846.963	517.333	323.167	93.1667	44.3333	137.5
263	3	6	1	6
263	3	6	1	7	611.167	363.423	438.333	140.333	24.3333	6	30.3333
264	6	7	1	1	783.333	603.858	481.167	222.333	47.5	28.5	76
264	6	7	1	2	840.333	643.427	481	275.167	50.5	29	79.5
264	6	7	1	3	878	722.692	501.833	274.5	63	34.5	97.5
264	6	7	1	4	855.833	641.041	472.5	297	49.5	31.5	81
264	6	7	1	5	743.833	609.334	452.333	220.333	44	23.3333	67.3333
264	6	7	1	6	682.833	494.848	408.667	228	27	16.3333	43.3333
264	6	7	1	7
265	6	7	1	1	831.333	595.471	551.667	197	43.5	35.8333	79.3333
265	6	7	1	2	809	598.556	536.5	195.5	38.1667	36.6667	74.8333
265	6	7	1	3	697.333	825.102	425.333	176.667	56.1667	37.1667	93.3333
265	6	7	1	4	795	853.531	452.333	226.333	61.5	52.5	114
265	6	7	1	5	790.167	842.765	448	217.833	81.8333	39.1667	121
265	6	7	1	6	797.667	899.015	445.667	226.833	53.5	69.1667	122.667
265	6	7	1	7
266	6	6	1	1	767	516.898	462.5	245.833	34.1667	19.3333	53.5
266	6	6	1	2
266	6	6	1	3	927.667	645.915	589.833	252.167	39	41.3333	80.3333
266	6	6	1	4	938.5	490.094	589.833	287.833	34.8333	21.1667	56
266	6	6	1	5	981	382.459	685.167	238.833	37.8333	16	53.8333
266	6	6	1	6	778.667	354.012	515	233.167	23.8333	4	27.8333
266	6	6	1	7	869.167	742.97	461.5	306.833	58	36.6667	94.6667
267	5	4	1	1	757.833	557.575	439.167	260.167	39.8333	16.1667	56
267	5	4	1	2	830.833	508.216	475.167	294	44.1667	12.5	56.6667
267	5	4	1	3	806.5	659.96	518.167	225.333	25.6667	34.1667	59.8333
267	5	4	1	4
267	5	4	1	5	961.167	420.445	677.5	228.5	36.8333	16	52.8333
267	5	4	1	6	758.667	281.446	525.5	214	12.8333	4.16667	17
267	5	4	1	7
268	5	6	1	1
268	5	6	1	2	981.333	502.858	581.667	340.167	42.6667	14.1667	56.8333
268	5	6	1	3	993.833	325.242	719.667	230	29.6667	9.16667	38.8333
268	5	6	1	4	876.333	444.292	584	239.833	29.6667	18.6667	48.3333
268	5	6	1	5	955.333	342.131	678.333	234.5	26.5	13	39.5
268	5	6	1	6	809	260.587	579.333	207.167	14.6667	4.5	19.1667
268	5	6	1	7
269	7	6	1	1	853.167	545.181	528.667	252.167	39.6667	28.5	68.1667
269	7	6	1	2	835.667	562.258	536.833	221.167	49.1667	24.6667	73.8333
269	7	6	1	3	793.333	867.295	516.667	178.667	38	57.6667	95.6667
269	7	6	1	4	799.5	477.88	567.167	167.833	38.8333	23.8333	62.6667
269	7	6	1	5	838.167	399.453	614.333	175.333	26.8333	19.3333	46.1667
269	7	6	1	6	768.667	423.415	547.833	178.167	24.8333	16.1667	41
269	7	6	1	7	723.5	486.398	491	178.333	31.1667	19.8333	51
270	7	6	1	1	825.333	799.975	454.667	264.667	59.6667	40	99.6667
270	7	6	1	2	862.5	718.045	495.333	268	56.8333	36.6667	93.5
270	7	6	1	3	830.333	618.512	509	248.833	40.8333	26.3333	67.1667
270	7	6	1	4	810.833	895.523	439.5	248.167	65.5	55.3333	120.833
270	7	6	1	5	851.333	481.078	549.667	245.5	33	19.5	52.5
270	7	6	1	6	856.833	413.91	577.833	226	30.8333	18.3333	49.1667
270	7	6	1	7	684	912.243	382.667	201.333	48.6667	48.8333	97.5
271	5	5	1	1	921.167	583.813	625	213.5	41.5	39.1667	80.6667
271	5	5	1	2	910.667	539.24	610.5	218.167	48.5	29.8333	78.3333
271	5	5	1	3	892.667	434.796	676.167	166	20.8333	25.5	46.3333
271	5	5	1	4	906	403.875	639.833	211.667	31.8333	19.1667	51
271	5	5	1	5	966.5	660.294	574.5	292.167	70	26.8333	96.8333
271	5	5	1	6
271	5	5	1	7
272	7	7	1	1	828.333	502.032	514.667	256.167	28.8333	23.6667	52.5
272	7	7	1	2	826.333	489.836	526	237.833	45.8333	13	58.8333
272	7	7	1	3	785.167	798.511	480.167	222.333	41.5	38.5	80
272	7	7	1	4	813.5	461.175	534.667	225.5	36.8333	14.1667	51
272	7	7	1	5	859.167	300.656	565.667	264.5	20.8333	5	25.8333
272	7	7	1	6	802.333	396.426	500.5	267.667	22.3333	8	30.3333
272	7	7	1	7	648	463.441	411.333	196.833	25.8333	11.5	37.3333
273	7	7	1	1	858.167	405.098	562.833	246.5	28.1667	16.1667	44.3333
273	7	7	1	2	824	445.573	529.5	235.333	44.3333	9.83333	54.1667
273	7	7	1	3	910.833	671.082	449.333	369	55.1667	31.8333	87
273	7	7	1	4	895	473.778	569	265.667	39.3333	17.3333	56.6667
273	7	7	1	5	864	503.368	490.667	316.167	41.8333	11	52.8333
273	7	7	1	6	768.667	301.007	545.667	190	21.6667	6.5	28.1667
273	7	7	1	7	849.5	294.101	565.667	257.5	15.6667	7.16667	22.8333
274	4	5	1	1	881	595.637	510.833	290.5	46	28.3333	74.3333
274	4	5	1	2
274	4	5	1	3	698.167	706.525	412.5	200.167	54.8333	28.6667	83.5
274	4	5	1	4	907.167	547.947	540.5	293.833	49	20.5	69.5
274	4	5	1	5	633.5	488.652	424.5	164.5	24.8333	17.1667	42
274	4	5	1	6
274	4	5	1	7
275	6	4	1	1	865.667	386.731	580	245.667	21.8333	13.3333	35.1667
275	6	4	1	2
275	6	4	1	3	806.667	473.963	494.833	256	32.8333	18.8333	51.6667
275	6	4	1	4	764	397.137	495.167	228.667	26	10.3333	36.3333
275	6	4	1	5	757.5	503.983	463.5	237	33.6667	18.5	52.1667
275	6	4	1	6	664.833	524.756	372.667	243.833	33.6667	11.8333	45.5
275	6	4	1	7	699	481.342	449.667	203.333	29.3333	14.8333	44.1667
276	6	4	1	1	914.833	529.712	579	260.833	44.5	26.6667	71.1667
276	6	4	1	2	902.333	1090.67	451.667	280.5	79.8333	85.5	165.333
276	6	4	1	3	878.5	415.192	604.167	221	31.6667	17.5	49.1667
276	6	4	1	4	879.833	490.728	572.833	246	37.6667	20.1667	57.8333
276	6	4	1	5	977	470.595	623.167	289.5	36.6667	22.1667	58.8333
276	6	4	1	6
276	6	4	1	7	821.5	634.381	521	212.167	53.1667	32.6667	85.8333
277	5	6	1	1	810.167	396.341	521	243.167	34.3333	6.66667	41
277	5	6	1	2	836.167	519.228	556.5	203.333	55.5	19.3333	74.8333
277	5	6	1	3	741.667	562.888	469.833	200.667	51.6667	17.5	69.1667
277	5	6	1	4	840.667	527.211	508.5	267.833	48.5	12.5	61
277	5	6	1	5	757	451.124	499.167	203.667	42.3333	9.5	51.8333
277	5	6	1	6
277	5	6	1	7
278	5	4	1	1	810.167	623.019	509	231.333	47	19.8333	66.8333
278	5	4	1	2	850	499.022	584.667	182.5	65.6667	14	79.6667
278	5	4	1	3	672	683.756	432.833	138.333	83.8333	14.3333	98.1667
278	5	4	1	4	757.167	473.709	494.833	222.667	22.1667	14.3333	36.5
278	5	4	1	5	872.167	349.291	597.667	239.667	21.5	9.83333	31.3333
278	5	4	1	6
278	5	4	1	7
279	3	3	1	1
279	3	3	1	2
279	3	3	1	3
279	3	3	1	4	718.833	296.414	562.833	116.833	29.1667	7.83333	37
279	3	3	1	5	809.333	693.159	549.167	149.167	47.3333	60.8333	108.167
279	3	3	1	6	602.833	373.241	449.333	115	19.5	18.1667	37.6667
279	3	3	1	7
280	7	6	1	1	838.833	341.697	633.833	161.167	27.5	13.6667	41.1667
280	7	6	1	2	922.167	572.003	624.5	211.833	39.3333	43	82.3333
280	7	6	1	3	740.333	542.065	503.667	163.167	48.3333	23.1667	71.5
280	7	6	1	4	741.667	643.053	399.833	265.5	57	16.1667	73.1667
280	7	6	1	5	931.167	418.474	636.833	236.167	43.5	11.8333	55.3333
280	7	6	1	6	763	295.062	579.167	149.5	23.6667	8	31.6667
280	7	6	1	7	647	608.317	407.667	172.667	47.6667	17	64.6667
281	6	6	1	1	809.833	249.46	645	128.667	31.1667	3.66667	34.8333
281	6	6	1	2
281	6	6	1	3	815.833	450.119	581.5	165.667	41.8333	23.1667	65
281	6	6	1	4	766	509.855	492.833	208.333	46.1667	15.1667	61.3333
281	6	6	1	5	852.667	368.001	632.5	176	25	16.1667	41.1667
281	6	6	1	6	814.167	282.457	585.833	196.667	15	10.1667	25.1667
281	6	6	1	7	631.667	120.078	527.833	95.8333	5.16667	0.666667	5.83333
282	5	4	1	1	840.333	353.564	578.167	221.333	26.5	11	37.5
282	5	4	1	2	815.333	492.561	545.5	217.167	30.5	19.5	50
282	5	4	1	3	811.333	785.209	527.833	177	59.1667	44.8333	104
282	5	4	1	4
282	5	4	1	5
282	5	4	1	6	703	299.458	537.833	138.833	13	11.3333	24.3333
282	5	4	1	7	733	556.112	516.833	149.333	38.8333	26.1667	65
283	4	6	1	1
283	4	6	1	2	763.667	686.229	405.5	279	51.6667	24.5	76.1667
283	4	6	1	3
283	4	6	1	4	671	490.592	402.167	226	29.3333	10.3333	39.6667
283	4	6	1	5	880.167	596.842	501.667	304.167	47	23.6667	70.6667
283	4	6	1	6	710.333	320.091	463.833	221.833	15.8333	5.16667	21
283	4	6	1	7
284	4	3	1	1	838	511.202	554.167	207.5	48	25	73
284	4	3	1	2	1000.67	756.219	607	244.667	98.5	47	145.5
284	4	3	1	3
284	4	3	1	4	850.667	404.196	565	231.167	37	11.8333	48.8333
284	4	3	1	5	914	601.176	555	265.333	64.1667	27	91.1667
284	4	3	1	6
284	4	3	1	7
285	4	6	1	1
285	4	6	1	2	778.167	632.361	510.333	186.333	49.6667	29.8333	79.5
285	4	6	1	3	706.667	536.607	463.5	181.833	37	22.3333	59.3333
285	4	6	1	4	748	511.358	490.833	190	50	12.8333	62.8333
285	4	6	1	5	827.667	697.591	432.167	304.333	56.8333	31.3333	88.1667
285	4	6	1	6
285	4	6	1	7
286	5	4	1	1	901.5	368.661	616.833	232.667	36.5	10.6667	47.1667
286	5	4	1	2	795.667	405.684	544.5	203.333	30.5	14.6667	45.1667
286	5	4	1	3	806.333	931.347	471.333	239	46	47	93
286	5	4	1	4	824.333	492.896	522.667	248.333	35.8333	14.8333	50.6667
[truncated: 6,219 more rows]
